# Supplementary material for: [2-(Benzyl­idene­amino)-4,5,6,7-tetra­hydro­benzo[b]thio­phen-3-yl](phen­yl)methanone
Source: Acta Crystallogr Sect E Struct Rep Online. 2014 Apr 2;70(Pt 5):o507–8. doi: 10.1107/S1600536814006679 (PMC4011224; doi:10.1107/S1600536814006679)
Supplement: Supplementary file 1 [file e-70-0o507-sup1.cif]

##############################################################################
#                                                                            #
# This CIF contains the data in a paper accepted for publication in          #
# Acta Crystallographica Section E. It conforms to the requirements of       #
# Notes for Authors for Acta Crystallographica Section E, and has been       #
# peer reviewed under the auspices of the IUCr Commission on Journals.       #
#                                                                            #
# Full details of the Crystallographic Information File format               #
# are given in the paper "The Crystallographic Information File (CIF):       #
# a New Standard Archive File for Crystallography" by S. R. Hall, F. H.      #
# Allen and I. D. Brown [Acta Cryst. (1991), A47, 655-685].                  #
#                                                                            #
# The current version of the core CIF dictionary is obtainable from          #
# ftp://ftp.iucr.org/pub/cif_core.dic.                                       #
#                                                                            #
# Software is freely available for graphical display of the structure(s)     #
# in this CIF. For information consult the CIF software page                 #
# http://www.iucr.org/resources/cif/software.                                #
#                                                                            #
# This file may be used for bona fide research purposes within the           #
# scientific community so long as proper attribution is given to the journal # 
# article from which it was obtained.                                        #
#                                                                            #
##############################################################################
data_I
_audit_creation_method
;
  Olex2 1.2
  (compiled Apr 23 2013 17:54:37, GUI svn.r4466)
;
_journal_date_recd_electronic     2014-03-18
_journal_date_accepted     2014-03-26
_journal_name_full     'Acta Crystallographica, Section E'
_journal_year     2014
_journal_volume     70
_journal_issue      5
_journal_page_first     o507
_journal_page_last     o508
_journal_paper_category     QO
_journal_paper_doi     10.1107/S1600536814006679
_journal_coeditor_code     ZS2292
_publ_contact_author_name     'Jasinski, Jerry P.'
_publ_contact_author_address
;
Department of Chemistry
Keene State College
229 Main Street
Keene, New Hampshire 03435, USA
;
_publ_contact_author_email     jjasinski@keene.edu
_publ_contact_author_fax     ?
_publ_contact_author_phone     '603 358-2563'
_publ_section_title
;\
[2-(Benzylideneamino)-4,5,6,7-tetrahydrobenzo[<i>b</i>]thiophen-3-yl](phenyl)\
methanone
;
loop_
    _publ_author_name
    _publ_author_address
    'Kaur, Manpreet'
;
Department of Studies in Chemistry
University of Mysore
Manasagangotri, Mysore 570 006, India
;
    'Jasinski, Jerry P.'
;
Department of Chemistry
Keene State College
229 Main Street
Keene, NH 03435-2001, USA
;
    'Kavitha, Channappa N.'
;
Department of Studies in Chemistry
University of Mysore
Manasagangotri, Mysore 570 006, India
;
    'Yathirajan, Hemmige S.'
;
Department of Studies in Chemistry
University of Mysore
Manasagangotri, Mysore 570 006, India
;
    'Byrappa, K.'
;
Materials Science Center,
University of Mysore,
Vijyana Bhavan Building,
Manasagangothri, Mysore 570 006, India
;
_database_code_depnum_ccdc_archive     'CCDC 993683'
_chemical_name_systematic
;\
[2-(Benzylideneamino)-4,5,6,7-tetrahydrobenzo[<i>b</i>]thiophen-\
3-yl](phenyl)methanone
;
_chemical_name_common     ?
_chemical_formula_moiety     'C22 H19 N O S'
_chemical_formula_sum     'C22 H19 N O S'
_chemical_formula_iupac     'C22 H19 N O S'
_chemical_formula_weight     345.44
_chemical_melting_point     ?
_shelx_space_group_comment
;
The symmetry employed for this shelxl refinement is uniquely defined
by the following loop, which should always be used as a source of
symmetry information in preference to the above space-group names.
They are only intended as comments.
;
_space_group_crystal_system     monoclinic
_space_group_name_H-M_alt     'P 21/n '
_space_group_name_Hall     '-P 2yn'
loop_
    _space_group_symop_operation_xyz
    'x, y, z'
    '-x+1/2, y+1/2, -z+1/2'
    '-x, -y, -z'
    'x-1/2, -y-1/2, z-1/2'
_cell_length_a     8.78760(16)
_cell_length_b     14.0091(3)
_cell_length_c     14.4120(2)
_cell_angle_alpha     90
_cell_angle_beta     94.8913(17)
_cell_angle_gamma     90
_cell_volume     1767.75(5)
_cell_formula_units_Z     4
_cell_measurement_reflns_used     6837
_cell_measurement_theta_min     3.9140
_cell_measurement_theta_max     32.5060
_cell_measurement_temperature     173(2)
_exptl_crystal_description     irregular
_exptl_crystal_colour     yellow
_exptl_crystal_size_max     0.24
_exptl_crystal_size_mid     0.22
_exptl_crystal_size_min     0.12
_exptl_crystal_density_diffrn     1.298
_exptl_crystal_density_meas     ?
_exptl_crystal_density_method     ?
_exptl_crystal_F_000     728
_exptl_absorpt_coefficient_mu     0.192
_exptl_absorpt_correction_type     multi-scan
_exptl_absorpt_process_details
;
(CrysAlis PRO; Agilent, 2012)
;
_shelx_estimated_absorpt_T_min     ?
_shelx_estimated_absorpt_T_max     ?
_exptl_absorpt_correction_T_min     0.89581
_exptl_absorpt_correction_T_max     1.00000
_exptl_special_details     ?
_diffrn_ambient_temperature     173.15
_diffrn_radiation_type     MoK\a
_diffrn_radiation_wavelength     0.71073
_diffrn_measurement_device_type     'Agilent Eos, Gemini'
_diffrn_measurement_method     '\w scans'
_diffrn_detector_area_resol_mean     16.0416
_diffrn_reflns_number     22680
_diffrn_reflns_av_R_equivalents     0.0293
_diffrn_reflns_theta_min     2.996
_diffrn_reflns_theta_max     32.896
_diffrn_reflns_theta_full     25.500
_diffrn_measured_fraction_theta_max     0.914
_diffrn_measured_fraction_theta_full     0.998
_diffrn_reflns_limit_h_min     -13
_diffrn_reflns_limit_h_max     13
_diffrn_reflns_limit_k_min     -20
_diffrn_reflns_limit_k_max     18
_diffrn_reflns_limit_l_min     -21
_diffrn_reflns_limit_l_max     21
_refine_special_details     ?
_reflns_number_total     6047
_reflns_number_gt     4745
_reflns_threshold_expression     I>2\s(I)
_refine_ls_structure_factor_coef     Fsqd
_refine_ls_matrix_type     full
_refine_ls_R_factor_all     0.0586
_refine_ls_R_factor_gt     0.0425
_refine_ls_wR_factor_gt     0.1025
_refine_ls_wR_factor_ref     0.1133
_refine_ls_goodness_of_fit_ref     1.032
_refine_ls_restrained_S_all     1.029
_refine_ls_number_reflns     6047
_refine_ls_number_parameters     239
_refine_ls_number_restraints     48
_refine_ls_hydrogen_treatment     constr
_refine_ls_weighting_scheme     calc
_refine_ls_weighting_details
              'w=1/[\s^2^(Fo^2^)+(0.0485P)^2^+0.5445P] where P=(Fo^2^+2Fc^2^)/3'
_atom_sites_solution_hydrogens     geom
_atom_sites_solution_primary     direct
_atom_sites_solution_secondary     ?
_refine_ls_shift/su_max     0.001
_refine_ls_shift/su_mean     0.000
_refine_diff_density_max     0.385
_refine_diff_density_min     -0.247
_refine_ls_extinction_method     none
_refine_ls_extinction_coef     .
loop_
    _atom_type_symbol
    _atom_type_description
    _atom_type_scat_dispersion_real
    _atom_type_scat_dispersion_imag
    _atom_type_scat_source
    'C' 'C' 0.0033 0.0016
                         'International Tables Vol C Tables 4.2.6.8 and 6.1.1.4'
    'H' 'H' 0.0000 0.0000
                         'International Tables Vol C Tables 4.2.6.8 and 6.1.1.4'
    'N' 'N' 0.0061 0.0033
                         'International Tables Vol C Tables 4.2.6.8 and 6.1.1.4'
    'O' 'O' 0.0106 0.0060
                         'International Tables Vol C Tables 4.2.6.8 and 6.1.1.4'
    'S' 'S' 0.1246 0.1234
                         'International Tables Vol C Tables 4.2.6.8 and 6.1.1.4'
_computing_data_collection     'CrysAlis PRO (Agilent, 2012)'
_computing_cell_refinement     'CrysAlis PRO (Agilent, 2012)'
_computing_data_reduction     'CrysAlis PRO (Agilent, 2012)'
_computing_structure_solution     'SUPERFLIP (Palatinus & Chapuis, 2007)'
_computing_structure_refinement     'SHELXL2012 (Sheldrick, 2008)'
_computing_molecular_graphics     'OLEX2 (Dolomanov <i>et al.</i>, 2009)'
_computing_publication_material     'OLEX2 (Dolomanov <i>et al.</i>, 2009)'
loop_
    _atom_site_type_symbol
    _atom_site_label
    _atom_site_fract_x
    _atom_site_fract_y
    _atom_site_fract_z
    _atom_site_U_iso_or_equiv
    _atom_site_adp_type
    _atom_site_calc_flag
    _atom_site_occupancy
    _atom_site_disorder_assembly
    _atom_site_disorder_group
    S S1 0.43796(4) 0.38720(2) 0.29828(2) 0.02980(8) Uani d 1 . .
    O O1 0.24466(11) 0.32510(7) 0.59768(6) 0.0331(2) Uani d 1 . .
    N N1 0.38490(11) 0.20786(7) 0.37310(7) 0.02681(19) Uani d 1 . .
    C C1 0.36366(13) 0.30555(8) 0.37431(8) 0.0252(2) Uani d 1 . .
    C C2 0.28925(12) 0.35256(8) 0.44102(7) 0.0242(2) Uani d 1 . .
    C C3 0.29554(12) 0.45436(8) 0.43292(8) 0.0256(2) Uani d 1 . .
    C C4 0.2295(15) 0.5272(10) 0.4954(9) 0.0321(5) Uani d 0.659(2) A 1
    H H4A 0.2554 0.5088 0.5612 0.038 Uiso calc 0.659(2) A 1
    H H4B 0.1169 0.5270 0.4838 0.038 Uiso calc 0.659(2) A 1
    C C4A 0.232(3) 0.523(2) 0.4994(18) 0.0321(5) Uani d 0.341(2) A 2
    H H4AA 0.3050 0.5316 0.5550 0.038 Uiso calc 0.341(2) A 2
    H H4AB 0.1347 0.4984 0.5198 0.038 Uiso calc 0.341(2) A 2
    C C5 0.2890(2) 0.62862(13) 0.47989(14) 0.0319(3) Uani d 0.659(2) A 1
    H H5A 0.2274 0.6752 0.5123 0.038 Uiso calc 0.659(2) A 1
    H H5B 0.3963 0.6337 0.5066 0.038 Uiso calc 0.659(2) A 1
    C C5A 0.2063(4) 0.6169(3) 0.4479(3) 0.0319(3) Uani d 0.341(2) A 2
    H H5AA 0.1771 0.6663 0.4921 0.038 Uiso calc 0.341(2) A 2
    H H5AB 0.1208 0.6095 0.3991 0.038 Uiso calc 0.341(2) A 2
    C C6 0.2800(3) 0.65215(15) 0.37652(16) 0.0358(4) Uani d 0.659(2) A 1
    H H6A 0.1733 0.6457 0.3492 0.043 Uiso calc 0.659(2) A 1
    H H6B 0.3129 0.7189 0.3678 0.043 Uiso calc 0.659(2) A 1
    C C6A 0.3481(6) 0.6498(3) 0.4029(3) 0.0358(4) Uani d 0.341(2) A 2
    H H6AA 0.4342 0.6544 0.4516 0.043 Uiso calc 0.341(2) A 2
    H H6AB 0.3291 0.7145 0.3768 0.043 Uiso calc 0.341(2) A 2
    C C7 0.3826(19) 0.5846(14) 0.3276(11) 0.0324(10) Uani d 0.659(2) A 1
    H H7A 0.3563 0.5888 0.2595 0.039 Uiso calc 0.659(2) A 1
    H H7B 0.4901 0.6053 0.3404 0.039 Uiso calc 0.659(2) A 1
    C C7A 0.396(4) 0.583(3) 0.324(2) 0.0324(10) Uani d 0.341(2) A 2
    H H7AA 0.3326 0.5955 0.2649 0.039 Uiso calc 0.341(2) A 2
    H H7AB 0.5045 0.5921 0.3135 0.039 Uiso calc 0.341(2) A 2
    C C8 0.36852(13) 0.48275(8) 0.35769(8) 0.0270(2) Uani d 1 . .
    C C9 0.21326(13) 0.30278(8) 0.51617(8) 0.0249(2) Uani d 1 . .
    C C10 0.09322(12) 0.23048(8) 0.49013(7) 0.0247(2) Uani d 1 . .
    C C11 0.04152(14) 0.17248(10) 0.55985(8) 0.0323(3) Uani d 1 . .
    H H11 0.0872 0.1772 0.6218 0.039 Uiso calc 1 . .
    C C12 -0.07579(16) 0.10824(11) 0.53899(10) 0.0393(3) Uani d 1 . .
    H H12 -0.1096 0.0685 0.5865 0.047 Uiso calc 1 . .
    C C13 -0.14437(15) 0.10158(11) 0.44890(10) 0.0389(3) Uani d 1 . .
    H H13 -0.2253 0.0576 0.4348 0.047 Uiso calc 1 . .
    C C14 -0.09461(14) 0.15925(11) 0.37946(9) 0.0354(3) Uani d 1 . .
    H H14 -0.1421 0.1551 0.3179 0.042 Uiso calc 1 . .
    C C15 0.02434(13) 0.22300(9) 0.39966(8) 0.0297(2) Uani d 1 . .
    H H15 0.0590 0.2617 0.3516 0.036 Uiso calc 1 . .
    C C16 0.46997(13) 0.16863(8) 0.31614(8) 0.0266(2) Uani d 1 . .
    H H16 0.5178 0.2077 0.2732 0.032 Uiso calc 1 . .
    C C17 0.49574(13) 0.06571(8) 0.31511(8) 0.0249(2) Uani d 1 . .
    C C18 0.58705(14) 0.02651(9) 0.25008(8) 0.0295(2) Uani d 1 . .
    H H18 0.6283 0.0665 0.2052 0.035 Uiso calc 1 . .
    C C19 0.61767(16) -0.07066(10) 0.25078(9) 0.0352(3) Uani d 1 . .
    H H19 0.6790 -0.0971 0.2061 0.042 Uiso calc 1 . .
    C C20 0.55903(16) -0.12931(9) 0.31650(10) 0.0366(3) Uani d 1 . .
    H H20 0.5809 -0.1957 0.3172 0.044 Uiso calc 1 . .
    C C21 0.46824(17) -0.09070(10) 0.38127(9) 0.0378(3) Uani d 1 . .
    H H21 0.4284 -0.1309 0.4265 0.045 Uiso calc 1 . .
    C C22 0.43529(15) 0.00601(9) 0.38046(8) 0.0318(2) Uani d 1 . .
    H H22 0.3716 0.0317 0.4243 0.038 Uiso calc 1 . .
loop_
    _atom_site_aniso_label
    _atom_site_aniso_U_11
    _atom_site_aniso_U_22
    _atom_site_aniso_U_33
    _atom_site_aniso_U_12
    _atom_site_aniso_U_13
    _atom_site_aniso_U_23
    S1 0.03553(16) 0.02847(15) 0.02699(14) -0.00477(11) 0.01203(11) -0.00210(10)
    O1 0.0397(5) 0.0347(5) 0.0252(4) -0.0062(4) 0.0050(3) -0.0039(3)
    N1 0.0272(4) 0.0253(5) 0.0284(4) -0.0026(4) 0.0051(4) -0.0034(4)
    C1 0.0254(5) 0.0259(5) 0.0248(5) -0.0038(4) 0.0050(4) -0.0017(4)
    C2 0.0227(5) 0.0255(5) 0.0247(5) -0.0027(4) 0.0048(4) -0.0016(4)
    C3 0.0234(5) 0.0261(5) 0.0276(5) -0.0023(4) 0.0042(4) -0.0024(4)
    C4 0.0324(7) 0.0280(13) 0.0370(12) 0.0004(7) 0.0102(7) -0.0051(9)
    C4A 0.0324(7) 0.0280(13) 0.0370(12) 0.0004(7) 0.0102(7) -0.0051(9)
    C5 0.0309(8) 0.0251(7) 0.0393(9) 0.0007(7) -0.0001(6) -0.0055(6)
    C5A 0.0309(8) 0.0251(7) 0.0393(9) 0.0007(7) -0.0001(6) -0.0055(6)
    C6 0.0434(13) 0.0235(7) 0.0396(11) 0.0008(9) -0.0026(8) -0.0002(7)
    C6A 0.0434(13) 0.0235(7) 0.0396(11) 0.0008(9) -0.0026(8) -0.0002(7)
    C7 0.035(3) 0.0269(9) 0.0360(14) -0.0065(16) 0.0068(14) 0.0024(8)
    C7A 0.035(3) 0.0269(9) 0.0360(14) -0.0065(16) 0.0068(14) 0.0024(8)
    C8 0.0272(5) 0.0261(5) 0.0282(5) -0.0038(4) 0.0047(4) -0.0013(4)
    C9 0.0247(5) 0.0250(5) 0.0258(5) -0.0002(4) 0.0061(4) -0.0006(4)
    C10 0.0230(5) 0.0275(5) 0.0243(5) -0.0011(4) 0.0057(4) -0.0007(4)
    C11 0.0327(6) 0.0387(7) 0.0260(5) -0.0081(5) 0.0050(4) 0.0032(5)
    C12 0.0385(7) 0.0443(8) 0.0359(6) -0.0144(6) 0.0082(5) 0.0059(5)
    C13 0.0325(6) 0.0449(8) 0.0396(7) -0.0137(6) 0.0048(5) -0.0028(6)
    C14 0.0290(6) 0.0480(8) 0.0290(6) -0.0081(5) 0.0018(5) -0.0038(5)
    C15 0.0270(5) 0.0373(6) 0.0252(5) -0.0033(5) 0.0057(4) 0.0012(4)
    C16 0.0276(5) 0.0260(5) 0.0266(5) -0.0026(4) 0.0050(4) -0.0006(4)
    C17 0.0243(5) 0.0256(5) 0.0250(5) -0.0016(4) 0.0027(4) -0.0024(4)
    C18 0.0316(6) 0.0300(6) 0.0277(5) -0.0004(4) 0.0070(4) -0.0009(4)
    C19 0.0379(6) 0.0329(6) 0.0355(6) 0.0056(5) 0.0082(5) -0.0041(5)
    C20 0.0447(7) 0.0261(6) 0.0387(7) 0.0029(5) 0.0015(6) -0.0015(5)
    C21 0.0505(8) 0.0284(6) 0.0356(6) -0.0072(5) 0.0101(6) 0.0013(5)
    C22 0.0370(6) 0.0292(6) 0.0305(5) -0.0057(5) 0.0108(5) -0.0036(4)
_geom_special_details
;
 All esds (except the esd in the dihedral angle between two l.s. planes)
 are estimated using the full covariance matrix.  The cell esds are taken
 into account individually in the estimation of esds in distances, angles
 and torsion angles; correlations between esds in cell parameters are only
 used when they are defined by crystal symmetry.  An approximate (isotropic)
 treatment of cell esds is used for estimating esds involving l.s. planes.
;
loop_
    _geom_bond_atom_site_label_1
    _geom_bond_atom_site_label_2
    _geom_bond_site_symmetry_2
    _geom_bond_distance
    _geom_bond_publ_flag
    S1 C1 . 1.7485(11) ?
    S1 C8 . 1.7282(12) ?
    O1 C9 . 1.2241(14) ?
    N1 C1 . 1.3815(15) ?
    N1 C16 . 1.2804(15) ?
    C1 C2 . 1.3758(15) ?
    C2 C3 . 1.4323(16) ?
    C2 C9 . 1.4930(15) ?
    C3 C4 . 1.509(16) ?
    C3 C4A . 1.50(3) ?
    C3 C8 . 1.3651(16) ?
    C4 H4A . 0.9900 ?
    C4 H4B . 0.9900 ?
    C4 C5 . 1.537(13) ?
    C4A H4AA . 0.9900 ?
    C4A H4AB . 0.9900 ?
    C4A C5A . 1.52(3) ?
    C5 H5A . 0.9900 ?
    C5 H5B . 0.9900 ?
    C5 C6 . 1.521(3) ?
    C5A H5AA . 0.9900 ?
    C5A H5AB . 0.9900 ?
    C5A C6A . 1.524(6) ?
    C6 H6A . 0.9900 ?
    C6 H6B . 0.9900 ?
    C6 C7 . 1.521(15) ?
    C6A H6AA . 0.9900 ?
    C6A H6AB . 0.9900 ?
    C6A C7A . 1.56(3) ?
    C7 H7A . 0.9900 ?
    C7 H7B . 0.9900 ?
    C7 C8 . 1.50(2) ?
    C7A H7AA . 0.9900 ?
    C7A H7AB . 0.9900 ?
    C7A C8 . 1.51(4) ?
    C9 C10 . 1.4873(16) ?
    C10 C11 . 1.3978(16) ?
    C10 C15 . 1.3938(15) ?
    C11 H11 . 0.9500 ?
    C11 C12 . 1.3821(18) ?
    C12 H12 . 0.9500 ?
    C12 C13 . 1.3872(19) ?
    C13 H13 . 0.9500 ?
    C13 C14 . 1.3856(19) ?
    C14 H14 . 0.9500 ?
    C14 C15 . 1.3868(17) ?
    C15 H15 . 0.9500 ?
    C16 H16 . 0.9500 ?
    C16 C17 . 1.4597(16) ?
    C17 C18 . 1.3973(15) ?
    C17 C22 . 1.3978(16) ?
    C18 H18 . 0.9500 ?
    C18 C19 . 1.3874(18) ?
    C19 H19 . 0.9500 ?
    C19 C20 . 1.3860(19) ?
    C20 H20 . 0.9500 ?
    C20 C21 . 1.3883(19) ?
    C21 H21 . 0.9500 ?
    C21 C22 . 1.3852(18) ?
    C22 H22 . 0.9500 ?
loop_
    _geom_angle_atom_site_label_1
    _geom_angle_atom_site_label_2
    _geom_angle_atom_site_label_3
    _geom_angle_site_symmetry_1
    _geom_angle_site_symmetry_3
    _geom_angle
    _geom_angle_publ_flag
    C8 S1 C1 . . 91.70(5) ?
    C16 N1 C1 . . 121.35(10) ?
    N1 C1 S1 . . 125.59(8) ?
    C2 C1 S1 . . 110.48(8) ?
    C2 C1 N1 . . 123.77(10) ?
    C1 C2 C3 . . 113.31(10) ?
    C1 C2 C9 . . 123.50(10) ?
    C3 C2 C9 . . 123.16(10) ?
    C2 C3 C4 . . 127.2(5) ?
    C2 C3 C4A . . 124.6(9) ?
    C8 C3 C2 . . 112.26(10) ?
    C8 C3 C4 . . 120.5(5) ?
    C8 C3 C4A . . 123.2(9) ?
    C3 C4 H4A . . 109.1 ?
    C3 C4 H4B . . 109.1 ?
    C3 C4 C5 . . 112.7(8) ?
    H4A C4 H4B . . 107.8 ?
    C5 C4 H4A . . 109.1 ?
    C5 C4 H4B . . 109.1 ?
    C3 C4A H4AA . . 110.3 ?
    C3 C4A H4AB . . 110.3 ?
    C3 C4A C5A . . 106.9(16) ?
    H4AA C4A H4AB . . 108.6 ?
    C5A C4A H4AA . . 110.3 ?
    C5A C4A H4AB . . 110.3 ?
    C4 C5 H5A . . 109.5 ?
    C4 C5 H5B . . 109.5 ?
    H5A C5 H5B . . 108.1 ?
    C6 C5 C4 . . 110.7(5) ?
    C6 C5 H5A . . 109.5 ?
    C6 C5 H5B . . 109.5 ?
    C4A C5A H5AA . . 109.2 ?
    C4A C5A H5AB . . 109.2 ?
    C4A C5A C6A . . 112.1(11) ?
    H5AA C5A H5AB . . 107.9 ?
    C6A C5A H5AA . . 109.2 ?
    C6A C5A H5AB . . 109.2 ?
    C5 C6 H6A . . 109.7 ?
    C5 C6 H6B . . 109.7 ?
    H6A C6 H6B . . 108.2 ?
    C7 C6 C5 . . 109.6(7) ?
    C7 C6 H6A . . 109.7 ?
    C7 C6 H6B . . 109.7 ?
    C5A C6A H6AA . . 108.7 ?
    C5A C6A H6AB . . 108.7 ?
    C5A C6A C7A . . 114.0(14) ?
    H6AA C6A H6AB . . 107.6 ?
    C7A C6A H6AA . . 108.7 ?
    C7A C6A H6AB . . 108.7 ?
    C6 C7 H7A . . 109.0 ?
    C6 C7 H7B . . 109.0 ?
    H7A C7 H7B . . 107.8 ?
    C8 C7 C6 . . 113.0(11) ?
    C8 C7 H7A . . 109.0 ?
    C8 C7 H7B . . 109.0 ?
    C6A C7A H7AA . . 110.7 ?
    C6A C7A H7AB . . 110.7 ?
    H7AA C7A H7AB . . 108.8 ?
    C8 C7A C6A . . 105(2) ?
    C8 C7A H7AA . . 110.7 ?
    C8 C7A H7AB . . 110.7 ?
    C3 C8 S1 . . 112.18(9) ?
    C3 C8 C7 . . 124.3(6) ?
    C3 C8 C7A . . 128.7(11) ?
    C7 C8 S1 . . 123.5(6) ?
    C7A C8 S1 . . 119.2(11) ?
    O1 C9 C2 . . 119.91(10) ?
    O1 C9 C10 . . 120.87(10) ?
    C10 C9 C2 . . 119.12(9) ?
    C11 C10 C9 . . 118.78(10) ?
    C15 C10 C9 . . 121.96(10) ?
    C15 C10 C11 . . 119.14(11) ?
    C10 C11 H11 . . 119.9 ?
    C12 C11 C10 . . 120.29(12) ?
    C12 C11 H11 . . 119.9 ?
    C11 C12 H12 . . 119.9 ?
    C11 C12 C13 . . 120.25(12) ?
    C13 C12 H12 . . 119.9 ?
    C12 C13 H13 . . 120.1 ?
    C14 C13 C12 . . 119.88(12) ?
    C14 C13 H13 . . 120.1 ?
    C13 C14 H14 . . 119.9 ?
    C13 C14 C15 . . 120.16(12) ?
    C15 C14 H14 . . 119.9 ?
    C10 C15 H15 . . 119.9 ?
    C14 C15 C10 . . 120.28(11) ?
    C14 C15 H15 . . 119.9 ?
    N1 C16 H16 . . 119.0 ?
    N1 C16 C17 . . 122.01(10) ?
    C17 C16 H16 . . 119.0 ?
    C18 C17 C16 . . 119.57(10) ?
    C18 C17 C22 . . 119.32(11) ?
    C22 C17 C16 . . 121.06(10) ?
    C17 C18 H18 . . 119.9 ?
    C19 C18 C17 . . 120.19(11) ?
    C19 C18 H18 . . 119.9 ?
    C18 C19 H19 . . 119.9 ?
    C20 C19 C18 . . 120.23(12) ?
    C20 C19 H19 . . 119.9 ?
    C19 C20 H20 . . 120.1 ?
    C19 C20 C21 . . 119.79(12) ?
    C21 C20 H20 . . 120.1 ?
    C20 C21 H21 . . 119.8 ?
    C22 C21 C20 . . 120.47(12) ?
    C22 C21 H21 . . 119.8 ?
    C17 C22 H22 . . 120.0 ?
    C21 C22 C17 . . 119.98(11) ?
    C21 C22 H22 . . 120.0 ?
loop_
    _geom_torsion_atom_site_label_1
    _geom_torsion_atom_site_label_2
    _geom_torsion_atom_site_label_3
    _geom_torsion_atom_site_label_4
    _geom_torsion_site_symmetry_1
    _geom_torsion_site_symmetry_2
    _geom_torsion_site_symmetry_3
    _geom_torsion_site_symmetry_4
    _geom_torsion
    _geom_torsion_publ_flag
    S1 C1 C2 C3 . . . . -1.73(12) ?
    S1 C1 C2 C9 . . . . 179.95(9) ?
    O1 C9 C10 C11 . . . . -14.66(17) ?
    O1 C9 C10 C15 . . . . 161.26(12) ?
    N1 C1 C2 C3 . . . . 173.90(10) ?
    N1 C1 C2 C9 . . . . -4.42(18) ?
    N1 C16 C17 C18 . . . . 178.62(11) ?
    N1 C16 C17 C22 . . . . -3.83(18) ?
    C1 S1 C8 C3 . . . . 1.38(9) ?
    C1 S1 C8 C7 . . . . -176.6(8) ?
    C1 S1 C8 C7A . . . . -179.6(15) ?
    C1 N1 C16 C17 . . . . 178.88(10) ?
    C1 C2 C3 C4 . . . . -178.5(6) ?
    C1 C2 C3 C4A . . . . -176.3(12) ?
    C1 C2 C3 C8 . . . . 2.81(14) ?
    C1 C2 C9 O1 . . . . 127.09(13) ?
    C1 C2 C9 C10 . . . . -56.53(15) ?
    C2 C3 C4 C5 . . . . 166.7(4) ?
    C2 C3 C4A C5A . . . . -158.4(7) ?
    C2 C3 C8 S1 . . . . -2.58(13) ?
    C2 C3 C8 C7 . . . . 175.4(8) ?
    C2 C3 C8 C7A . . . . 178.5(17) ?
    C2 C9 C10 C11 . . . . 169.00(11) ?
    C2 C9 C10 C15 . . . . -15.07(16) ?
    C3 C2 C9 O1 . . . . -51.06(16) ?
    C3 C2 C9 C10 . . . . 125.31(12) ?
    C3 C4 C5 C6 . . . . 47.5(9) ?
    C3 C4A C5A C6A . . . . -51.6(16) ?
    C4 C3 C4A C5A . . . .  -1E1(3)
                                  ?
    C4 C3 C8 S1 . . . . 178.7(6) ?
    C4 C3 C8 C7 . . . . -3.4(10) ?
    C4 C3 C8 C7A . . . . -0.3(18) ?
    C4 C5 C6 C7 . . . . -62.7(10) ?
    C4A C3 C4 C5 . . . .  13E1(3)
                                 ?
    C4A C3 C8 S1 . . . . 176.6(11) ?
    C4A C3 C8 C7 . . . . -5.5(14) ?
    C4A C3 C8 C7A . . . . -2(2) ?
    C4A C5A C6A C7A . . . . 65.0(19) ?
    C5 C6 C7 C8 . . . . 44.1(12) ?
    C5A C6A C7A C8 . . . . -39(2) ?
    C6 C7 C8 S1 . . . . 165.8(6) ?
    C6 C7 C8 C3 . . . . -11.9(15) ?
    C6 C7 C8 C7A . . . .  -16E1(2)
                                  ?
    C6A C7A C8 S1 . . . . -169.1(10) ?
    C6A C7A C8 C3 . . . . 10(3) ?
    C6A C7A C8 C7 . . . .  4E1(2)
                                 ?
    C8 S1 C1 N1 . . . . -175.30(10) ?
    C8 S1 C1 C2 . . . . 0.23(9) ?
    C8 C3 C4 C5 . . . . -14.7(10) ?
    C8 C3 C4A C5A . . . . 22.6(19) ?
    C9 C2 C3 C4 . . . . -0.2(6) ?
    C9 C2 C3 C4A . . . . 2.0(12) ?
    C9 C2 C3 C8 . . . . -178.86(10) ?
    C9 C10 C11 C12 . . . . 176.41(12) ?
    C9 C10 C15 C14 . . . . -175.46(12) ?
    C10 C11 C12 C13 . . . . -0.7(2) ?
    C11 C10 C15 C14 . . . . 0.45(18) ?
    C11 C12 C13 C14 . . . . 0.3(2) ?
    C12 C13 C14 C15 . . . . 0.5(2) ?
    C13 C14 C15 C10 . . . . -0.9(2) ?
    C15 C10 C11 C12 . . . . 0.37(19) ?
    C16 N1 C1 S1 . . . . 3.22(17) ?
    C16 N1 C1 C2 . . . . -171.74(11) ?
    C16 C17 C18 C19 . . . . 177.34(12) ?
    C16 C17 C22 C21 . . . . -176.47(12) ?
    C17 C18 C19 C20 . . . . -0.6(2) ?
    C18 C17 C22 C21 . . . . 1.09(18) ?
    C18 C19 C20 C21 . . . . 0.6(2) ?
    C19 C20 C21 C22 . . . . 0.3(2) ?
    C20 C21 C22 C17 . . . . -1.1(2) ?
    C22 C17 C18 C19 . . . . -0.25(18) ?
loop_
    _geom_hbond_atom_site_label_D
    _geom_hbond_atom_site_label_H
    _geom_hbond_atom_site_label_A
    _geom_hbond_site_symmetry_A
    _geom_hbond_distance_DH
    _geom_hbond_distance_HA
    _geom_hbond_distance_DA
    _geom_hbond_angle_DHA
    C18 H18 O1 4_665 0.95 2.45 3.4034(15) 176
_shelx_hkl_checksum     82603
_shelx_res_checksum     42955
_iucr_refine_instructions_details
;
TITL HSY-659a in P21/n #14
CELL 0.71073 8.787598 14.00915 14.412013 90 94.8913 90
ZERR 4 0.000156 0.000256 0.000237 0 0.0017 0
LATT 1
SYMM 0.5-X,0.5+Y,0.5-Z
SFAC C H N O S
UNIT 88 76 4 4 4
EQIV $1 1-X,1-Y,1-Z
EQIV $2 0.5+X,0.5-Y,-0.5+Z
EQIV $3 1-X,-Y,1-Z
ISOR 0.01 0.02 C4 C5 C6 C7 C4A C5A C6A C7A
EADP C4 C4A
EADP C5 C5A
EADP C6 C6A
EADP C7 C7A
L.S. 30
PLAN  20
TEMP -100
HTAB C7 O1_$1
HTAB C18 O1_$2
HTAB C20 O1_$3
BOND $H
htab
MORE -1
CONF
fmap 2 53
acta 51
OMIT 0 7 2
REM <HKL>H:/Prof.Yathirajan%202014/HSY-659/HSY-659-mk/HSY-659a.hkl</HKL>
WGHT    0.048500    0.544500
FVAR       3.77251   0.65869
S1    5    0.437961    0.387196    0.298281    11.00000    0.03553    0.02847 =
         0.02699   -0.00210    0.01203   -0.00477
O1    4    0.244664    0.325095    0.597679    11.00000    0.03975    0.03471 =
         0.02517   -0.00388    0.00496   -0.00616
N1    3    0.384896    0.207864    0.373097    11.00000    0.02719    0.02532 =
         0.02839   -0.00343    0.00512   -0.00265
C1    1    0.363657    0.305549    0.374312    11.00000    0.02540    0.02588 =
         0.02475   -0.00166    0.00501   -0.00376
C2    1    0.289254    0.352563    0.441019    11.00000    0.02275    0.02550 =
         0.02474   -0.00159    0.00478   -0.00275
C3    1    0.295541    0.454361    0.432921    11.00000    0.02339    0.02614 =
         0.02759   -0.00240    0.00418   -0.00230
PART 1
C4    1    0.229524    0.527211    0.495395    21.00000    0.03241    0.02802 =
         0.03704   -0.00510    0.01020    0.00037
AFIX  23
H4A   2    0.255434    0.508816    0.561172    21.00000   -1.20000
H4B   2    0.116852    0.526962    0.483782    21.00000   -1.20000
AFIX   0
PART 0
PART 2
C4A   1    0.232174    0.522834    0.499365   -21.00000    0.03241    0.02802 =
         0.03704   -0.00510    0.01020    0.00037
AFIX  23
H4AA  2    0.305039    0.531597    0.554986   -21.00000   -1.20000
H4AB  2    0.134701    0.498427    0.519778   -21.00000   -1.20000
AFIX   0
PART 0
PART 1
C5    1    0.289033    0.628618    0.479894    21.00000    0.03094    0.02508 =
         0.03927   -0.00555   -0.00006    0.00066
AFIX  23
H5A   2    0.227394    0.675191    0.512283    21.00000   -1.20000
H5B   2    0.396298    0.633674    0.506636    21.00000   -1.20000
AFIX   0
PART 0
PART 2
C5A   1    0.206317    0.616878    0.447860   -21.00000    0.03094    0.02508 =
         0.03927   -0.00555   -0.00006    0.00066
AFIX  23
H5AA  2    0.177064    0.666342    0.492067   -21.00000   -1.20000
H5AB  2    0.120752    0.609460    0.399088   -21.00000   -1.20000
AFIX   0
PART 0
PART 1
C6    1    0.280023    0.652149    0.376520    21.00000    0.04342    0.02347 =
         0.03955   -0.00016   -0.00262    0.00078
AFIX  23
H6A   2    0.173265    0.645702    0.349223    21.00000   -1.20000
H6B   2    0.312898    0.718905    0.367787    21.00000   -1.20000
AFIX   0
PART 0
PART 2
C6A   1    0.348083    0.649767    0.402881   -21.00000    0.04342    0.02347 =
         0.03955   -0.00016   -0.00262    0.00078
AFIX  23
H6AA  2    0.434229    0.654389    0.451626   -21.00000   -1.20000
H6AB  2    0.329148    0.714479    0.376805   -21.00000   -1.20000
AFIX   0
PART 0
PART 1
C7    1    0.382585    0.584603    0.327570    21.00000    0.03505    0.02688 =
         0.03599    0.00235    0.00681   -0.00650
AFIX  23
H7A   2    0.356316    0.588795    0.259515    21.00000   -1.20000
H7B   2    0.490059    0.605272    0.340361    21.00000   -1.20000
AFIX   0
PART 0
PART 2
C7A   1    0.395558    0.582691    0.323893   -21.00000    0.03505    0.02688 =
         0.03599    0.00235    0.00681   -0.00650
AFIX  23
H7AA  2    0.332620    0.595451    0.264917   -21.00000   -1.20000
H7AB  2    0.504452    0.592057    0.313454   -21.00000   -1.20000
AFIX   0
PART 0
C8    1    0.368521    0.482752    0.357693    11.00000    0.02717    0.02606 =
         0.02823   -0.00128    0.00471   -0.00379
C9    1    0.213264    0.302775    0.516175    11.00000    0.02475    0.02497 =
         0.02578   -0.00062    0.00612   -0.00022
C10   1    0.093215    0.230480    0.490133    11.00000    0.02296    0.02747 =
         0.02428   -0.00066    0.00568   -0.00107
C11   1    0.041520    0.172482    0.559846    11.00000    0.03268    0.03872 =
         0.02597    0.00317    0.00505   -0.00811
AFIX  43
H11   2    0.087220    0.177242    0.621828    11.00000   -1.20000
AFIX   0
C12   1   -0.075793    0.108241    0.538993    11.00000    0.03852    0.04428 =
         0.03592    0.00588    0.00815   -0.01439
AFIX  43
H12   2   -0.109595    0.068493    0.586537    11.00000   -1.20000
AFIX   0
C13   1   -0.144368    0.101584    0.448896    11.00000    0.03251    0.04488 =
         0.03958   -0.00278    0.00476   -0.01371
AFIX  43
H13   2   -0.225297    0.057568    0.434831    11.00000   -1.20000
AFIX   0
C14   1   -0.094613    0.159250    0.379457    11.00000    0.02902    0.04796 =
         0.02896   -0.00379    0.00179   -0.00812
AFIX  43
H14   2   -0.142104    0.155105    0.317858    11.00000   -1.20000
AFIX   0
C15   1    0.024342    0.223001    0.399661    11.00000    0.02700    0.03734 =
         0.02524    0.00123    0.00573   -0.00325
AFIX  43
H15   2    0.059036    0.261738    0.351636    11.00000   -1.20000
AFIX   0
C16   1    0.469972    0.168625    0.316143    11.00000    0.02762    0.02599 =
         0.02662   -0.00057    0.00505   -0.00263
AFIX  43
H16   2    0.517784    0.207686    0.273244    11.00000   -1.20000
AFIX   0
C17   1    0.495741    0.065710    0.315114    11.00000    0.02430    0.02557 =
         0.02500   -0.00242    0.00270   -0.00156
C18   1    0.587053    0.026508    0.250075    11.00000    0.03160    0.03000 =
         0.02766   -0.00093    0.00701   -0.00043
AFIX  43
H18   2    0.628291    0.066499    0.205248    11.00000   -1.20000
AFIX   0
C19   1    0.617667   -0.070658    0.250777    11.00000    0.03791    0.03288 =
         0.03553   -0.00414    0.00819    0.00562
AFIX  43
H19   2    0.679033   -0.097079    0.206055    11.00000   -1.20000
AFIX   0
C20   1    0.559031   -0.129313    0.316497    11.00000    0.04472    0.02606 =
         0.03866   -0.00154    0.00147    0.00290
AFIX  43
H20   2    0.580897   -0.195733    0.317222    11.00000   -1.20000
AFIX   0
C21   1    0.468241   -0.090697    0.381266    11.00000    0.05055    0.02844 =
         0.03561    0.00126    0.01010   -0.00722
AFIX  43
H21   2    0.428433   -0.130884    0.426464    11.00000   -1.20000
AFIX   0
C22   1    0.435286    0.006008    0.380455    11.00000    0.03705    0.02922 =
         0.03049   -0.00364    0.01082   -0.00571
AFIX  43
H22   2    0.371618    0.031746    0.424294    11.00000   -1.20000
AFIX   0
HKLF 4
REM  HSY-659a in P21/n #14
REM R1 =  0.0425 for    4745 Fo > 4sig(Fo)  and  0.0586 for all    6047 data
REM    239 parameters refined using     48 restraints
END
WGHT      0.0485      0.5445
REM Instructions for potential hydrogen bonds
HTAB C7 O1_$1
REM Highest difference peak  0.385,  deepest hole -0.247,  1-sigma level  0.049
Q1    1   0.2589  0.3240  0.4780  11.00000  0.05    0.38
Q2    1   0.3392  0.3215  0.4205  11.00000  0.05    0.37
Q3    1   0.2889  0.4017  0.4391  11.00000  0.05    0.35
Q4    1   0.5360  0.0414  0.2861  11.00000  0.05    0.34
Q5    1   0.0717  0.1989  0.5221  11.00000  0.05    0.31
Q6    1   0.1483  0.2677  0.5026  11.00000  0.05    0.31
Q7    1   0.4868  0.1163  0.3188  11.00000  0.05    0.31
Q8    1   0.3363  0.4745  0.3991  11.00000  0.05    0.29
Q9    1   0.0432  0.2396  0.4517  11.00000  0.05    0.29
Q10   1   0.4510  0.0367  0.3447  11.00000  0.05    0.28
Q11   1   0.0746  0.2201  0.4414  11.00000  0.05    0.28
Q12   1   0.3774  0.5360  0.3548  11.00000  0.05    0.27
Q13   1  -0.0145  0.1387  0.5434  11.00000  0.05    0.27
Q14   1  -0.1144  0.1379  0.4213  11.00000  0.05    0.27
Q15   1   0.5925 -0.0213  0.2495  11.00000  0.05    0.26
Q16   1  -0.0827  0.0927  0.4934  11.00000  0.05    0.26
Q17   1   0.4709 -0.0405  0.3852  11.00000  0.05    0.26
Q18   1   0.6057 -0.0938  0.2961  11.00000  0.05    0.26
Q19   1   0.5360 -0.0999  0.3607  11.00000  0.05    0.25
Q20   1   0.3085  0.4678  0.3844  11.00000  0.05    0.25
;
