# Supplementary material for: [2-(Benzyl­idene­amino)-4,5,6,7-tetra­hydro­benzo[b]thio­phen-3-yl](phen­yl)methanone
Source: Acta Crystallogr Sect E Struct Rep Online. 2014 Apr 2;70(Pt 5):o507–8. doi: 10.1107/S1600536814006679 (PMC4011224; doi:10.1107/S1600536814006679)
Supplement: Supplementary file 2 [file e-70-0o507-Isup2.hkl]

#
# h,k,l, Fc-squared, Fo-squared, sigma(Fo-squared), status flag
#
data_I
_shelx_refln_list_code          4
_shelx_F_calc_maximum      273.22
_exptl_crystal_F_000       728.00
_reflns_d_resolution_high  0.6543

loop_
 _space_group_symop_operation_xyz
 'x, y, z'
 '-x+1/2, y+1/2, -z+1/2'
 '-x, -y, -z'
 'x-1/2, -y-1/2, z-1/2'

_cell_length_a     8.7876
_cell_length_b    14.0091
_cell_length_c    14.4120
_cell_angle_alpha  90.000
_cell_angle_beta   94.891
_cell_angle_gamma  90.000

_shelx_F_squared_multiplier     1.000

loop_
 _refln_index_h
 _refln_index_k
 _refln_index_l
 _refln_F_squared_calc
 _refln_F_squared_meas
 _refln_F_squared_sigma
 _refln_observed_status
   2   0   0       3638.30       3594.50        40.52 o
   4   0   0         24.82         28.01         1.05 o
   6   0   0       2427.66       2567.89        20.21 o
   8   0   0          2.68          1.01         1.51 o
  10   0   0          4.37         -0.30         3.83 o
  12   0   0        119.39        110.06         8.33 o
   2   1   0       4347.99       4542.79        29.19 o
   3   1   0       2699.36       2985.10        30.44 o
   4   1   0        452.02        417.34         6.85 o
   5   1   0        140.28        150.23         2.05 o
   6   1   0        174.95        195.92         3.46 o
   7   1   0        106.37         99.23         2.68 o
   8   1   0          0.92         -0.87         0.95 o
   9   1   0         71.30         70.32         3.91 o
  10   1   0         21.48         18.72         2.45 o
  11   1   0         43.19         43.19         3.71 o
  12   1   0         34.66         32.02         3.53 o
  13   1   0          3.69          7.19         3.35 o
   1   2   0       1504.82       1551.77        17.77 o
   2   2   0          3.18          7.32         0.53 o
   3   2   0         72.15         52.37         1.33 o
   4   2   0        200.77        189.49         4.78 o
   5   2   0        536.06        512.98         9.24 o
   6   2   0          4.04          5.30         0.97 o
   7   2   0          0.65          0.40         0.75 o
   8   2   0         22.57         24.37         1.47 o
   9   2   0        107.11        110.00         4.85 o
  10   2   0          0.86          1.80         1.90 o
  11   2   0        178.24        175.77         6.89 o
  12   2   0          6.27          1.02         2.73 o
   1   3   0       6962.41       7439.22        71.93 o
   2   3   0       4732.92       5012.90        34.41 o
   3   3   0          0.40          0.95         0.52 o
   4   3   0        680.50        690.10         8.60 o
   5   3   0        310.02        337.38         5.65 o
   6   3   0       1029.17       1063.62        10.30 o
   7   3   0        367.13        376.54         5.64 o
   8   3   0         30.00         33.81         1.95 o
   9   3   0         35.73         36.95         3.12 o
  10   3   0         30.12         33.07         3.10 o
  11   3   0          0.46         -0.13         2.65 o
  12   3   0         35.48         34.40         7.63 o
   0   4   0       7697.53       8299.14       106.56 o
   1   4   0        227.31        239.15         3.84 o
   2   4   0        458.17        445.71         6.66 o
   3   4   0       3593.40       3824.99        44.74 o
   4   4   0        229.09        244.82         3.60 o
   5   4   0        285.24        289.02         7.73 o
   6   4   0        101.76         90.06         2.76 o
   7   4   0        624.57        634.51        13.17 o
   8   4   0        484.23        456.67        12.10 o
   9   4   0          1.33          2.24         2.33 o
  10   4   0         82.43         88.23         5.40 o
  11   4   0          0.52         -2.53         2.53 o
  12   4   0          6.77         14.18         4.85 o
   1   5   0       1416.72       1465.84        15.74 o
   2   5   0        528.30        581.44         7.76 o
   3   5   0        148.26        154.59         3.24 o
   4   5   0       2179.83       2300.43        26.04 o
   5   5   0        301.46        302.88         4.42 o
   6   5   0         44.81         50.86         2.21 o
   7   5   0       1208.40       1225.63        14.69 o
   8   5   0          1.60         -0.34         1.53 o
   9   5   0         43.97         41.97         3.62 o
  10   5   0         97.91         91.95         5.46 o
  11   5   0         11.23         15.67         6.07 o
  12   5   0         13.70         15.90        10.26 o
   0   6   0        691.63        803.64        11.77 o
   1   6   0          8.13         12.78         0.74 o
   2   6   0       2424.93       2775.04        32.07 o
   3   6   0       3163.12       3345.79        28.26 o
   4   6   0        501.36        518.70         8.68 o
   5   6   0        493.62        479.87        14.03 o
   6   6   0        110.35        103.44         3.92 o
   7   6   0          3.99          2.23         1.35 o
   8   6   0          0.16         -0.81         2.56 o
   9   6   0          2.03         -0.49         1.72 o
  10   6   0         31.62         25.05         4.56 o
  11   6   0         29.04         27.60         5.63 o
  12   6   0         19.46         29.02         4.98 o
   1   7   0         88.62        104.72         1.97 o
   2   7   0         25.76         14.05         1.07 o
   3   7   0        194.42        220.28         6.30 o
   4   7   0        872.72        904.72        13.11 o
   5   7   0         95.56        102.95         5.04 o
   6   7   0        352.98        323.81         6.59 o
   7   7   0          0.51          3.39         2.19 o
   8   7   0          0.34          1.12         2.02 o
   9   7   0        102.83        107.59         5.80 o
  10   7   0        279.69        275.14        12.54 o
  11   7   0          3.52          2.58         3.14 o
  12   7   0        104.02         92.91        11.51 o
   0   8   0         49.72         43.77         2.57 o
   1   8   0        110.05        145.40         5.80 o
   2   8   0        484.87        500.93         7.74 o
   3   8   0          1.79          0.32         0.75 o
   4   8   0         48.89         50.66         1.95 o
   5   8   0        491.08        451.70        18.17 o
   6   8   0        347.29        328.88         8.75 o
   7   8   0        522.56        487.32        14.83 o
   8   8   0        745.12        711.74        15.06 o
   9   8   0         56.34         57.59         4.56 o
  10   8   0         68.98         73.38         6.92 o
  11   8   0        159.86        202.63        11.46 o
  12   8   0         12.21          9.27         5.35 o
   1   9   0        999.49       1029.15        18.64 o
   2   9   0          0.70          0.24         0.49 o
   3   9   0        340.17        352.21        11.17 o
   4   9   0         11.11         12.01         2.29 o
   5   9   0         56.11         60.11         2.36 o
   6   9   0        543.18        542.36         8.63 o
   7   9   0         24.58         23.28         3.13 o
   8   9   0          7.09         10.04         2.52 o
   9   9   0         38.86         39.85         4.05 o
  10   9   0         17.40         16.71         5.09 o
  11   9   0          0.32         -3.58         3.58 o
   0  10   0        853.51        910.80        17.99 o
   1  10   0         81.43         88.85         2.88 o
   2  10   0        478.96        471.85         6.91 o
   3  10   0       1098.49       1068.99        14.80 o
   4  10   0        361.36        355.23         7.45 o
   5  10   0          0.53          1.44         2.19 o
   6  10   0         66.30         76.49         5.91 o
   7  10   0         73.61         65.43         4.84 o
   8  10   0          1.61          1.73         3.00 o
   9  10   0          0.47         -1.32         2.52 o
  10  10   0        133.45        127.13         9.30 o
  11  10   0          0.51         -3.20         4.12 o
   1  11   0         10.78         11.13         1.64 o
   2  11   0        949.32        970.09        15.95 o
   3  11   0         12.18          8.71         1.40 o
   4  11   0        362.11        348.91         6.94 o
   5  11   0        429.56        402.30        13.61 o
   6  11   0          0.10         -0.93         3.11 o
   7  11   0        205.31        202.22         8.23 o
   8  11   0          4.63          5.90         2.45 o
   9  11   0         27.26         22.57         5.16 o
  10  11   0         13.23         12.00         4.02 o
  11  11   0          4.95          1.43         3.98 o
   0  12   0         28.85         37.72         6.03 o
   1  12   0        539.09        554.71         9.06 o
   2  12   0         44.87         25.89         2.29 o
   3  12   0       1008.01        893.49        15.95 o
   4  12   0          1.94          1.94         1.67 o
   5  12   0         31.47         28.20         2.90 o
   6  12   0         14.93         10.83         3.22 o
   7  12   0          5.56          2.06         2.32 o
   8  12   0         99.88         95.38         6.11 o
   9  12   0         13.32         12.14         2.95 o
  10  12   0          6.84         13.21         4.21 o
   1  13   0        201.83        166.75         6.74 o
   2  13   0          1.13         -0.80         1.25 o
   3  13   0        180.72        138.32         4.94 o
   4  13   0         12.27         11.38         4.74 o
   5  13   0          6.13          5.76         2.13 o
   6  13   0          2.05         -0.33         6.12 o
   7  13   0          2.35          3.47         4.19 o
   8  13   0          2.35          0.17         2.48 o
   9  13   0        166.92        179.66         8.77 o
  10  13   0          0.60          1.17         3.71 o
   0  14   0         96.46        128.47         7.64 o
   1  14   0         70.82         65.75         4.57 o
   2  14   0          8.58         10.18         2.34 o
   3  14   0          0.65          0.46         1.98 o
   4  14   0         31.91         33.87         2.86 o
   5  14   0         58.09         63.52         3.50 o
   6  14   0         83.87         76.45         5.54 o
   7  14   0         14.29          9.10         3.11 o
   8  14   0         88.35         97.98         6.66 o
   9  14   0          0.01         -0.05         4.36 o
   1  15   0        391.82        391.34        11.54 o
   2  15   0        146.86        141.78         6.75 o
   3  15   0          2.64          5.38         2.26 o
   4  15   0        186.84        190.11         7.86 o
   5  15   0         72.59         73.88         5.55 o
   6  15   0         95.24         89.52         5.83 o
   7  15   0         21.54         18.51         2.82 o
   8  15   0         10.60          4.65         2.74 o
   9  15   0          0.00         -0.99         2.61 o
   0  16   0          6.30          4.09         3.12 o
   1  16   0         92.67        109.71         6.30 o
   2  16   0         11.27          9.31         2.54 o
   3  16   0         57.16         63.47         4.90 o
   4  16   0         11.94         13.58         2.91 o
   5  16   0         51.80         48.57         5.48 o
   6  16   0          4.14          5.82         2.44 o
   7  16   0         16.85         25.42         3.28 o
   8  16   0         13.27          6.69         2.78 o
   1  17   0         80.32         96.13         6.15 o
   2  17   0          0.58          1.94         2.52 o
   3  17   0         27.00         31.72         3.92 o
   4  17   0          2.14          1.54         2.50 o
   5  17   0         34.75         43.48         4.06 o
   6  17   0         41.53         51.85         4.51 o
   7  17   0         60.78         56.52         5.42 o
   0  18   0         42.64         27.61         6.87 o
   1  18   0         22.21         14.96         5.60 o
   2  18   0        213.52        215.78         9.41 o
   3  18   0          6.63          8.43         3.21 o
   4  18   0         24.77         26.47         8.12 o
   5  18   0         38.73         56.79         4.79 o
   6  18   0          1.96          0.49         5.63 o
   1  19   0         24.33         18.07         3.67 o
   2  19   0         44.72         45.44         9.80 o
   3  19   0          0.76          8.12         3.64 o
   4  19   0         54.76         80.15         8.29 o
   0  20   0         13.64         13.80         6.23 o
   1  20   0          0.10         -4.10         4.10 o
   2  20   0         48.10         52.13         9.15 o
   3  20   0         49.14         47.00         7.90 o
 -13   0   1        150.67        143.83         9.71 o
 -11   0   1          1.74         -3.06         3.06 o
  -9   0   1         26.87         27.59         3.62 o
  -7   0   1        636.26        647.52        13.27 o
  -5   0   1        655.31        701.54         6.39 o
  -3   0   1       1781.80       1679.23        19.87 o
   3   0   1       3440.01       3377.95        29.95 o
   5   0   1         76.31         58.19         1.58 o
   7   0   1        253.48        246.19         4.78 o
   9   0   1         44.46         28.49         3.93 o
  11   0   1         76.17         69.62         6.43 o
  13   0   1          8.80         12.10         5.27 o
 -13   1   1          2.30          4.66         2.72 o
 -12   1   1        169.40        180.54         7.28 o
 -11   1   1        131.60        134.67         6.01 o
 -10   1   1          2.70          1.78         1.93 o
  -9   1   1         99.19         89.11         4.30 o
  -8   1   1         80.74         81.11         2.69 o
  -7   1   1         61.45         65.36         1.78 o
  -6   1   1         60.68         71.56         1.72 o
  -5   1   1        731.73        747.49         6.21 o
  -4   1   1       1419.65       1399.22        12.88 o
  -3   1   1          0.06          2.48         0.36 o
  -2   1   1       1266.53       1383.89        18.43 o
  -1   1   1        254.01        302.40         6.14 o
   1   1   1       5547.58       5939.79       142.09 o
   2   1   1      38592.25      39258.73       325.55 o
   3   1   1        413.66        402.54         4.63 o
   4   1   1         28.20         36.35         1.33 o
   5   1   1        684.15        723.27         9.15 o
   6   1   1         13.90         11.41         0.79 o
   7   1   1         32.87         29.41         1.15 o
   8   1   1        173.61        180.75         4.71 o
   9   1   1          0.43         -1.96         1.96 o
  10   1   1         45.81         37.50         4.27 o
  11   1   1          3.14          3.30         2.12 o
  12   1   1          2.24         -0.79         2.09 o
  13   1   1          1.21          0.02         4.09 o
 -13   2   1         15.55         19.04         3.63 o
 -12   2   1         22.49         28.09         4.23 o
 -11   2   1          0.03          2.77         2.47 o
 -10   2   1        184.32        183.16         6.53 o
  -9   2   1          3.16          2.16         1.96 o
  -8   2   1       1185.34       1168.54        11.46 o
  -7   2   1         53.91         55.08         1.92 o
  -6   2   1       1257.13       1289.30         9.65 o
  -5   2   1        326.35        333.01         4.95 o
  -4   2   1        166.91        157.21         2.32 o
  -3   2   1        143.97        151.74         2.50 o
  -2   2   1       4763.93       4820.44        37.86 o
  -1   2   1       3381.55       3580.43        38.37 o
   0   2   1        142.96        149.63         2.53 o
   1   2   1       3235.74       3268.57        41.19 o
   2   2   1        145.37        145.39         3.41 o
   3   2   1        980.99       1062.87        13.17 o
   4   2   1         19.31         27.33         0.95 o
   5   2   1         47.34         39.44         1.51 o
   6   2   1          3.00          3.63         0.80 o
   7   2   1        161.88        175.47         3.53 o
   8   2   1        373.33        388.41         5.41 o
   9   2   1          9.66          9.89         2.10 o
  10   2   1        127.15        128.55         5.66 o
  11   2   1         72.19         71.99         4.63 o
  12   2   1         20.57         21.82         3.06 o
 -13   3   1         75.02         73.14         7.16 o
 -12   3   1        117.50        124.78         8.89 o
 -11   3   1         58.87         58.17         4.67 o
 -10   3   1         43.40         45.90         3.95 o
  -9   3   1         22.11         22.48         2.82 o
  -8   3   1          7.99          7.22         1.03 o
  -7   3   1        867.23        874.67         8.76 o
  -6   3   1        446.58        432.46         4.98 o
  -5   3   1        201.01        237.41         3.49 o
  -4   3   1        825.90        878.85         8.18 o
  -3   3   1       4379.39       4822.45        34.89 o
  -2   3   1       5579.68       5862.57        39.67 o
  -1   3   1       6855.01       6989.82        52.32 o
   0   3   1         48.12         53.34         1.14 o
   1   3   1       2739.26       2906.52        27.83 o
   2   3   1       3340.26       3509.03        25.21 o
   3   3   1         63.89         39.12         1.40 o
   4   3   1        508.67        599.58         6.17 o
   5   3   1         97.36        123.99         2.39 o
   6   3   1        534.51        554.46         9.56 o
   7   3   1         70.37         67.88         2.18 o
   8   3   1         31.88         28.31         1.93 o
   9   3   1        236.50        244.45         7.32 o
  10   3   1         21.61         19.40         2.54 o
  11   3   1          0.22         -0.17         2.43 o
  12   3   1         56.10         57.16         5.12 o
 -12   4   1         17.00         10.41         4.00 o
 -11   4   1         29.84         42.73         5.33 o
 -10   4   1         36.56         39.10         3.64 o
  -9   4   1          4.56          4.67         1.54 o
  -8   4   1        120.83        115.93         3.21 o
  -7   4   1         22.55         18.37         1.56 o
  -6   4   1        590.00        605.27        10.39 o
  -5   4   1       2136.13       2247.10        18.01 o
  -4   4   1        649.24        704.08         9.90 o
  -3   4   1        808.54        767.19         7.34 o
  -2   4   1         71.03         84.72         1.72 o
  -1   4   1        222.02        241.40         4.67 o
   0   4   1       2166.63       2309.01        25.62 o
   1   4   1         43.04         53.59         1.25 o
   2   4   1         38.34         49.95         1.16 o
   3   4   1         53.48         67.89         3.20 o
   4   4   1        128.40        155.95         4.63 o
   5   4   1         15.51          6.70         0.92 o
   6   4   1          0.22          2.27         0.77 o
   7   4   1        467.74        502.79         8.18 o
   8   4   1        235.42        216.59         5.49 o
   9   4   1        180.15        171.93         7.01 o
  10   4   1          0.55          1.31         2.13 o
  11   4   1          9.31          7.14         2.66 o
  12   4   1         14.84         13.53         5.49 o
 -12   5   1         11.53         15.39         5.35 o
 -11   5   1          7.02          5.67         5.50 o
 -10   5   1          5.80          4.31         2.39 o
  -9   5   1        251.81        233.06         5.68 o
  -8   5   1        267.54        284.39         9.15 o
  -7   5   1         34.94         32.86         2.49 o
  -6   5   1         44.87         45.71         1.49 o
  -5   5   1        271.44        302.10         4.59 o
  -4   5   1       1017.19       1014.69         8.78 o
  -3   5   1        982.48       1056.85         9.75 o
  -2   5   1       7607.21       7777.19        70.86 o
  -1   5   1         78.77         77.70         3.41 o
   0   5   1        333.38        368.94         3.42 o
   1   5   1          9.94         14.82         0.93 o
   2   5   1         83.21        106.77         1.90 o
   3   5   1         86.52        111.40         3.27 o
   4   5   1       2531.65       2545.75        37.87 o
   5   5   1        408.68        433.96         8.46 o
   6   5   1        278.40        298.90         9.99 o
   7   5   1          6.05          6.07         1.97 o
   8   5   1         16.15         23.48         2.27 o
   9   5   1         11.61          7.08         3.22 o
  10   5   1        169.87        160.40         8.69 o
  11   5   1        116.65        135.50         9.24 o
  12   5   1          3.56          0.25         3.44 o
 -12   6   1         11.54         13.17         3.74 o
 -11   6   1          6.54          4.41         2.96 o
 -10   6   1          0.38         -3.50         4.09 o
  -9   6   1         28.14         27.24         2.49 o
  -8   6   1        179.32        177.71         5.52 o
  -7   6   1         35.12         32.90         2.47 o
  -6   6   1        536.59        537.74         6.89 o
  -5   6   1        920.90        919.09        12.48 o
  -4   6   1        142.20        180.94         3.47 o
  -3   6   1       1047.17       1086.13         9.63 o
  -2   6   1       4907.33       5379.45        58.33 o
  -1   6   1          5.40         15.29         1.34 o
   0   6   1       3411.22       3695.72        27.44 o
   1   6   1        238.94        245.74         3.81 o
   2   6   1        950.98        987.11        10.07 o
   3   6   1          1.31          3.19         1.17 o
   4   6   1        228.70        223.04         5.15 o
   5   6   1        281.08        254.23         4.83 o
   6   6   1        303.29        312.46         8.27 o
   7   6   1          0.75          1.18         1.88 o
   8   6   1        256.76        267.59         7.00 o
   9   6   1         68.49         70.22         5.15 o
  10   6   1         18.44         21.35         3.81 o
  11   6   1         20.68         15.76         4.16 o
  12   6   1         13.70         10.21         5.22 o
 -12   7   1         26.89         34.38         7.62 o
 -11   7   1         41.52         28.76         7.52 o
 -10   7   1          5.10          4.41         3.21 o
  -9   7   1         31.37         36.86         3.06 o
  -8   7   1         73.61         78.18         4.83 o
  -7   7   1        155.61        160.22        11.73 o
  -6   7   1        128.14        120.81         3.59 o
  -5   7   1        113.72        111.30         2.95 o
  -4   7   1         79.98         84.50         2.95 o
  -3   7   1         15.83         17.27         1.29 o
  -2   7   1        158.78        163.67         3.86 o
  -1   7   1        340.64        358.16        10.00 o
   0   7   1       1201.76       1427.12        21.35 o
   1   7   1       3270.72       4226.41        76.99 o
   2   7   1         12.66         10.73         0.97 o
   3   7   1        177.70        173.90         3.89 o
   4   7   1         70.59         73.97         3.60 o
   5   7   1         38.25         32.86         1.92 o
   6   7   1         37.05         41.72         2.23 o
   7   7   1        447.35        406.18        16.33 o
   8   7   1         71.11         54.75         4.11 o
   9   7   1        287.87        275.46         9.16 o
  10   7   1         14.07         19.41         9.29 o
  11   7   1         15.26         15.41         4.27 o
  12   7   1          3.30          4.13         5.61 o
 -12   8   1          0.97         -3.36         4.33 o
 -11   8   1        146.28        156.35        10.17 o
 -10   8   1          2.96          4.83         3.07 o
  -9   8   1         49.51         54.01         4.52 o
  -8   8   1        306.86        296.79         7.55 o
  -7   8   1        173.31        180.01         6.08 o
  -6   8   1        350.07        351.44         6.45 o
  -5   8   1        608.44        608.85         8.59 o
  -4   8   1        224.41        223.20         3.62 o
  -3   8   1        227.65        236.35         5.86 o
  -2   8   1        540.74        612.80         9.02 o
  -1   8   1        345.78        330.67         6.34 o
   0   8   1        568.31        582.60        12.57 o
   1   8   1        216.87        233.81         5.66 o
   2   8   1         48.73         50.92         1.66 o
   3   8   1         33.83         19.63         2.43 o
   4   8   1        691.68        740.89         9.92 o
   5   8   1        104.76        108.49         3.02 o
   6   8   1        214.14        198.72         7.11 o
   7   8   1        173.65        186.13         7.16 o
   8   8   1         33.53         32.82         3.93 o
   9   8   1          2.42          8.06         2.68 o
  10   8   1         79.55         79.58         7.21 o
  11   8   1          0.98          4.33         3.30 o
 -12   9   1         14.45         11.64         5.28 o
 -11   9   1          0.01          0.31         3.41 o
 -10   9   1         45.06         49.26         5.76 o
  -9   9   1         21.96         22.06         3.26 o
  -8   9   1         27.62         27.28         3.24 o
  -7   9   1         86.12         84.12         6.31 o
  -6   9   1        456.24        486.85         8.31 o
  -5   9   1         24.84         21.42         1.48 o
  -4   9   1       1235.83       1192.72        15.65 o
  -3   9   1        630.87        592.28        12.56 o
  -2   9   1        786.17        783.73        12.52 o
  -1   9   1        460.11        518.18        10.84 o
   0   9   1        461.78        508.43        17.56 o
   1   9   1         61.64         59.02         2.99 o
   2   9   1         21.16         27.82         1.59 o
   3   9   1        140.58        148.07         4.60 o
   4   9   1        943.66        966.06        14.89 o
   5   9   1        101.40         90.51         4.02 o
   6   9   1        123.42        104.08         5.33 o
   7   9   1          6.21          4.05         2.17 o
   8   9   1         78.12         83.25         5.34 o
   9   9   1          0.61          1.75         2.28 o
  10   9   1          3.04          0.93         3.10 o
  11   9   1          0.04         -0.69         3.14 o
 -11  10   1          8.45          2.67         4.27 o
 -10  10   1         97.73         93.50         7.94 o
  -9  10   1         26.94         28.53         3.70 o
  -8  10   1          8.04          6.94         2.56 o
  -7  10   1         18.17         24.15         3.85 o
  -6  10   1         48.94         43.74         3.10 o
  -5  10   1        296.95        280.26        11.03 o
  -4  10   1        115.58        115.62         3.49 o
  -3  10   1       2471.94       2425.60        35.38 o
  -2  10   1          4.90          7.75         0.87 o
  -1  10   1        483.39        447.30         6.91 o
   0  10   1        607.26        576.56        10.82 o
   1  10   1          6.00          1.63         1.50 o
   2  10   1        341.87        323.93         6.59 o
   3  10   1        591.43        561.34        13.99 o
   4  10   1        114.68        125.16         5.09 o
   5  10   1        999.47        963.61        24.27 o
   6  10   1         15.66          9.17         2.98 o
   7  10   1        125.21        117.18         6.25 o
   8  10   1         96.29         85.49         5.46 o
   9  10   1         21.81         17.09         3.49 o
  10  10   1          0.25         -0.66         3.10 o
  11  10   1         32.05         23.08         6.53 o
 -11  11   1         17.24          8.26         4.53 o
 -10  11   1          0.37          1.11         2.96 o
  -9  11   1          5.24          8.57         3.69 o
  -8  11   1         22.02         18.26         3.67 o
  -7  11   1         79.46         78.23        11.54 o
  -6  11   1        518.16        516.09        15.41 o
  -5  11   1        496.37        485.08        11.13 o
  -4  11   1        269.00        231.55         8.78 o
  -3  11   1        981.97        948.66        13.28 o
  -2  11   1          0.70          0.42         1.30 o
  -1  11   1        827.19        801.68        10.15 o
   0  11   1         29.17         22.94         1.49 o
   1  11   1        958.61        906.33        15.28 o
   2  11   1          7.02          8.78         1.56 o
   3  11   1         12.37         12.77         1.82 o
   4  11   1          0.00          1.20         1.29 o
   5  11   1       1164.43       1130.49        18.52 o
   6  11   1        149.93        156.32         6.96 o
   7  11   1        261.70        274.99         9.58 o
   8  11   1        170.64        170.23         8.50 o
   9  11   1          2.63          1.89         2.34 o
  10  11   1          2.96         -3.72         3.72 o
 -10  12   1         26.63         20.26         4.17 o
  -9  12   1          1.13         -1.02         2.45 o
  -8  12   1         45.70         46.36         4.57 o
  -7  12   1         45.93         42.38         5.06 o
  -6  12   1         22.13         21.59         4.03 o
  -5  12   1         21.72         17.50         3.10 o
  -4  12   1          2.81         -0.70         2.09 o
  -3  12   1         21.90         17.78         2.11 o
  -2  12   1        304.74        294.41         6.73 o
  -1  12   1        141.52        151.80         4.45 o
   0  12   1        379.90        368.93         8.26 o
   1  12   1         11.44          7.10         1.24 o
   2  12   1        253.37        222.14         7.32 o
   3  12   1         36.14         31.83         2.58 o
   4  12   1         16.32          8.70         2.02 o
   5  12   1         31.49         25.01         3.15 o
   6  12   1          0.03         -2.54         2.54 o
   7  12   1          4.24          1.53         2.43 o
   8  12   1         13.40         10.79         2.88 o
   9  12   1          3.04          0.36         2.49 o
  10  12   1          0.18         -3.51         3.51 o
 -10  13   1         28.64         24.01         4.77 o
  -9  13   1         50.97         56.84         4.61 o
  -8  13   1          0.28         -0.48         2.10 o
  -7  13   1         77.12         86.10         5.66 o
  -6  13   1         57.85         47.74         4.14 o
  -5  13   1         62.69         59.59         3.61 o
  -4  13   1        768.23        722.47        12.37 o
  -3  13   1         30.56         32.29         2.62 o
  -2  13   1        290.96        254.82         7.05 o
  -1  13   1        206.28        170.87         6.77 o
   0  13   1        445.99        418.11         9.22 o
   1  13   1          9.92         11.86         2.45 o
   2  13   1         50.49         55.26         3.04 o
   3  13   1          0.92          0.99         1.91 o
   4  13   1        227.69        220.04         9.51 o
   5  13   1         10.42          7.92         2.59 o
   6  13   1        299.73        299.34        10.22 o
   7  13   1         39.12         39.56         5.64 o
   8  13   1         21.05         17.54         3.57 o
   9  13   1         31.89         38.19         4.50 o
  10  13   1         62.75         67.27        10.11 o
  -9  14   1         29.98         30.28         5.43 o
  -8  14   1         78.35         84.33         8.05 o
  -7  14   1         54.11         59.57         4.41 o
  -6  14   1          7.46         -0.81         2.95 o
  -5  14   1         27.00         27.43         2.54 o
  -4  14   1          6.22          6.63         1.89 o
  -3  14   1        327.38        328.78         7.96 o
  -2  14   1        101.43         99.84         5.86 o
  -1  14   1         71.32         55.14         4.31 o
   0  14   1        413.19        369.05         9.03 o
   1  14   1         28.69         29.04         3.48 o
   2  14   1         31.36         31.88         3.47 o
   3  14   1         17.36          6.81         3.06 o
   4  14   1         11.70         11.44         2.57 o
   5  14   1         57.59         63.74         4.33 o
   6  14   1        159.68        152.46        10.71 o
   7  14   1          8.60         10.13         2.82 o
   8  14   1          0.58          2.18         2.75 o
   9  14   1          0.48          1.81         2.75 o
  -9  15   1         31.62         33.87         4.34 o
  -8  15   1         19.03         20.41         3.12 o
  -7  15   1         51.11         53.28         4.69 o
  -6  15   1          2.81         -2.32         2.32 o
  -5  15   1         38.83         51.07         5.30 o
  -4  15   1         34.84         33.44         3.71 o
  -3  15   1         59.00         61.97         4.80 o
  -2  15   1          9.95          3.03         2.33 o
  -1  15   1        100.59        113.71         6.16 o
   0  15   1         64.69         58.30         3.94 o
   1  15   1        403.12        429.35        11.80 o
   2  15   1          7.36          8.85         2.49 o
   3  15   1         14.56         11.45         2.60 o
   4  15   1          0.45         -2.35         2.36 o
   5  15   1         50.46         53.48         4.15 o
   6  15   1         14.51         18.54         3.99 o
   7  15   1         21.02         19.26         3.58 o
   8  15   1         37.80         46.77         4.86 o
   9  15   1          2.03          7.91         5.36 o
  -8  16   1         13.01         17.23         3.50 o
  -7  16   1          0.09         -2.65         2.65 o
  -6  16   1        178.21        197.57        10.58 o
  -5  16   1          4.83          6.87         2.98 o
  -4  16   1         36.65         40.00         4.17 o
  -3  16   1         48.01         50.44         7.17 o
  -2  16   1          3.01          1.26         2.29 o
  -1  16   1          9.38          8.34         3.57 o
   0  16   1         73.57         59.38         4.15 o
   1  16   1         72.52         72.18         5.30 o
   2  16   1        194.45        197.56         8.21 o
   3  16   1          0.04          2.17         2.45 o
   4  16   1          5.07         12.28         2.42 o
   5  16   1         20.18         24.30         4.04 o
   6  16   1          5.23          3.14         3.03 o
   7  16   1          0.86          1.76         2.42 o
   8  16   1        143.65        155.74         8.63 o
  -7  17   1         84.61         80.91         6.30 o
  -6  17   1         11.57         16.68         4.40 o
  -5  17   1         59.60         67.88         5.74 o
  -4  17   1         34.77         32.38         3.83 o
  -3  17   1         31.98         38.92         4.32 o
  -2  17   1         14.08          7.60         2.72 o
  -1  17   1         20.07         18.78         5.19 o
   0  17   1         68.69         69.45         7.85 o
   1  17   1          6.35          5.66         2.73 o
   2  17   1          0.01          1.35         2.40 o
   3  17   1          0.86          5.97         2.41 o
   4  17   1         64.38         68.14         5.46 o
   5  17   1          3.94          1.70         2.21 o
   6  17   1          3.52          2.40         2.31 o
   7  17   1         35.35         49.12         5.20 o
  -6  18   1         21.76         24.57         5.04 o
  -5  18   1        253.09        269.25        12.26 o
  -4  18   1        122.85        153.39        10.49 o
  -3  18   1        144.24        173.73         8.53 o
  -2  18   1         19.90         17.83         3.55 o
  -1  18   1         11.31         13.29         3.18 o
   0  18   1         21.99         16.92         4.50 o
   1  18   1         31.31         28.04         3.89 o
   2  18   1         28.30         17.43         3.19 o
   3  18   1         49.20         51.72         5.07 o
   4  18   1         35.95         54.41         5.88 o
   5  18   1         55.85         66.00         6.01 o
   6  18   1         66.11         71.62         7.21 o
  -5  19   1         10.40         14.98         6.26 o
  -4  19   1          0.12          0.04         5.07 o
  -3  19   1          5.85          7.99         3.32 o
  -2  19   1         11.00         20.61         4.19 o
  -1  19   1        145.82        173.11         8.80 o
   0  19   1         17.71         27.40        13.35 o
   1  19   1         76.56         70.65         5.77 o
   2  19   1         46.72         66.67         5.75 o
   3  19   1        274.39        307.43        15.12 o
   4  19   1         11.36         20.33         5.37 o
  -3  20   1          0.00          5.60         4.05 o
  -2  20   1          6.00          4.23         4.39 o
  -1  20   1         77.27         86.35         7.90 o
   0  20   1          1.18         -1.62         3.76 o
   1  20   1          4.30          3.98         6.29 o
   2  20   1          2.71          5.29         4.59 o
 -12   0   2        106.69        103.31        12.54 o
 -10   0   2        437.80        427.12        14.05 o
  -8   0   2          1.39         -0.06         1.33 o
  -6   0   2         13.91          5.91         0.99 o
  -4   0   2       2068.17       2107.39        21.25 o
  -2   0   2       1024.26       1170.31        16.33 o
   2   0   2      74649.18      67094.46       686.94 o
   4   0   2        487.87        542.27        11.38 o
   6   0   2         16.40         17.47         0.95 o
   8   0   2         57.59         55.53         3.32 o
  10   0   2         17.50         11.74         3.16 o
  12   0   2          0.15          1.05         4.95 o
 -13   1   2         77.01         74.99         5.84 o
 -12   1   2         13.46         17.77         2.75 o
 -11   1   2         63.25         65.98         4.29 o
 -10   1   2         28.24         28.45         3.40 o
  -9   1   2         14.40         13.83         1.72 o
  -8   1   2         19.20         21.29         1.55 o
  -7   1   2         28.28         16.15         1.04 o
  -6   1   2        938.95        952.69         8.66 o
  -5   1   2        178.95        214.68         3.19 o
  -4   1   2         27.29         26.27         1.08 o
  -3   1   2         39.57         47.99         0.99 o
  -2   1   2       7945.94       7955.48        53.97 o
  -1   1   2      11302.35      11300.07        73.61 o
   0   1   2       1811.90       1875.48        14.53 o
   1   1   2        185.35        179.59         2.01 o
   2   1   2         31.35         42.74         2.62 o
   3   1   2        405.39        372.74         6.63 o
   4   1   2       4491.36       4644.16        41.86 o
   5   1   2        324.17        349.26         4.81 o
   6   1   2        134.08        135.32         2.40 o
   7   1   2         96.91        103.84         2.34 o
   8   1   2          6.63          3.38         1.50 o
   9   1   2        131.61        120.39         5.20 o
  10   1   2         11.59          7.93         2.59 o
  11   1   2         14.39         11.66         2.42 o
  12   1   2          8.83          4.48         2.56 o
  13   1   2         39.00         39.89         7.82 o
 -13   2   2          0.91          1.85         2.35 o
 -12   2   2          6.65         14.93         3.28 o
 -11   2   2        203.02        212.20         8.46 o
 -10   2   2         94.68         98.00         6.47 o
  -9   2   2        179.41        186.52         5.12 o
  -8   2   2         16.48         17.14         1.37 o
  -7   2   2         67.33         71.42         2.58 o
  -6   2   2        476.80        513.60         5.61 o
  -5   2   2        348.14        316.18         4.25 o
  -4   2   2       1019.44       1101.56        15.89 o
  -3   2   2          7.74          5.40         0.54 o
  -2   2   2        588.17        642.97         5.80 o
  -1   2   2         26.97         32.20         1.10 o
   0   2   2       3514.45       3635.55        38.28 o
   1   2   2       4103.66       4273.80        26.55 o
   2   2   2       1221.52       1317.95         7.38 o
   3   2   2        574.13        601.18         6.56 o
   4   2   2          8.36          8.45         2.18 o
   5   2   2        456.04        455.97         7.46 o
   6   2   2          0.65          0.62         1.02 o
   7   2   2        532.75        531.28         7.36 o
   8   2   2         39.33         42.77         2.62 o
   9   2   2          6.76          4.39         1.92 o
  10   2   2         27.27         19.02         2.75 o
  11   2   2         10.69         11.77         3.40 o
  12   2   2          3.80          2.07         2.14 o
  13   2   2          6.46         10.54         4.63 o
 -13   3   2         42.72         40.25         5.46 o
 -12   3   2          0.87          0.79         2.96 o
 -11   3   2        126.17        128.60         5.71 o
 -10   3   2         47.40         44.15         3.82 o
  -9   3   2         73.37         73.26         3.61 o
  -8   3   2          0.65         -0.94         0.95 o
  -7   3   2        261.32        255.65         5.88 o
  -6   3   2         39.97         27.31         1.53 o
  -5   3   2        191.08        202.70         3.19 o
  -4   3   2       1436.20       1505.99        16.21 o
  -3   3   2       1961.88       2017.28        15.55 o
  -2   3   2       2278.01       2470.49        20.51 o
  -1   3   2       1307.29       1282.29        16.10 o
   0   3   2        637.18        673.37         7.46 o
   1   3   2          0.73          0.62         0.40 o
   2   3   2         47.83         38.56         0.91 o
   3   3   2       1093.69       1109.00        24.54 o
   4   3   2         94.85         75.34         1.92 o
   5   3   2          0.48         -0.79         1.11 o
   6   3   2         52.83         48.28         2.37 o
   7   3   2         16.21         13.98         1.64 o
   8   3   2        391.20        384.72         7.23 o
   9   3   2        136.18        152.47         5.92 o
  10   3   2          7.92          4.88         2.04 o
  11   3   2          6.03          8.77         2.50 o
  12   3   2         39.20         43.37         4.64 o
 -13   4   2         42.54         28.15         6.73 o
 -12   4   2          0.09          1.22         2.24 o
 -11   4   2         78.61         81.57         5.58 o
 -10   4   2         62.23         65.49         4.60 o
  -9   4   2        109.17        108.80         3.85 o
  -8   4   2        125.27        139.37         3.61 o
  -7   4   2         33.78         32.63         2.50 o
  -6   4   2       1225.52       1177.31        13.71 o
  -5   4   2        595.80        572.23        10.13 o
  -4   4   2         18.42         14.53         0.80 o
  -3   4   2        691.28        793.96         7.51 o
  -2   4   2        382.37        433.49         7.10 o
  -1   4   2        148.26        144.70         3.41 o
   0   4   2       1001.54       1046.15        11.00 o
   1   4   2          0.01          0.10         0.40 o
   2   4   2       1805.99       1917.44        22.96 o
   3   4   2        718.77        817.26        14.81 o
   4   4   2        281.21        274.65         4.86 o
   5   4   2        224.10        222.10         4.21 o
   6   4   2         43.84         50.22         2.45 o
   7   4   2         31.99         36.67         2.29 o
   8   4   2         16.76         16.70         1.96 o
   9   4   2          7.92         10.23         2.22 o
  10   4   2          7.05          8.31         2.60 o
  11   4   2          2.88          7.80         2.46 o
  12   4   2          2.61          4.93         3.10 o
 -13   5   2          6.65         12.17         5.34 o
 -12   5   2         18.74         13.85         4.07 o
 -11   5   2         40.10         40.76         6.22 o
 -10   5   2          0.06         -1.91         2.47 o
  -9   5   2         81.44         79.71         3.37 o
  -8   5   2         19.84         18.76         1.68 o
  -7   5   2         47.36         53.71         2.61 o
  -6   5   2        314.80        306.48         4.41 o
  -5   5   2       1866.97       1931.33        25.04 o
  -4   5   2         46.58         47.50         2.13 o
  -3   5   2        504.69        518.16         6.86 o
  -2   5   2       1161.31       1170.69        14.15 o
  -1   5   2         12.21         10.96         1.20 o
   0   5   2       1819.04       1957.98        13.76 o
   1   5   2       3136.98       3291.15        26.48 o
   2   5   2         15.17         12.63         0.89 o
   3   5   2       1925.28       2072.58        18.51 o
   4   5   2        966.01        984.77        16.44 o
   5   5   2         72.62         74.03         2.61 o
   6   5   2        504.34        523.53         7.62 o
   7   5   2        115.77        129.33         4.57 o
   8   5   2         67.36         58.86         3.41 o
   9   5   2        216.88        222.19         8.91 o
  10   5   2          0.03          5.36         2.70 o
  11   5   2          1.27          0.78         3.32 o
  12   5   2         19.40         25.71         4.86 o
 -12   6   2         17.07         13.80         3.28 o
 -11   6   2         13.76         10.84         3.45 o
 -10   6   2         24.12         23.86         3.24 o
  -9   6   2        100.56         97.53         3.89 o
  -8   6   2          1.87          0.04         1.43 o
  -7   6   2          0.14          0.33         0.82 o
  -6   6   2          0.78         -0.39         0.62 o
  -5   6   2         15.59         31.66         1.93 o
  -4   6   2        228.01        250.70         4.85 o
  -3   6   2         37.21         39.04         2.97 o
  -2   6   2        136.59        154.19         2.61 o
  -1   6   2       1187.61       1229.96        16.15 o
   0   6   2       1296.46       1452.88        24.00 o
   1   6   2        550.75        601.55         8.29 o
   2   6   2       1574.04       1891.22        33.21 o
   3   6   2        749.54        896.78        14.38 o
   4   6   2        113.84        130.34         3.44 o
   5   6   2        402.04        374.51        10.95 o
   6   6   2        139.90        149.44         8.75 o
   7   6   2        369.75        374.27        10.28 o
   8   6   2         13.83         11.27         2.55 o
   9   6   2          7.41          3.88         5.14 o
  10   6   2         24.06         24.83         4.77 o
  11   6   2          0.00          2.61         4.36 o
  12   6   2          3.76          9.73         5.55 o
 -12   7   2          3.03          3.20         3.81 o
 -11   7   2         12.38          4.15         2.92 o
 -10   7   2        338.54        353.75        23.44 o
  -9   7   2          1.98          3.20         1.69 o
  -8   7   2        406.77        384.60         7.82 o
  -7   7   2         44.20         41.59         2.95 o
  -6   7   2          2.98          1.92         1.21 o
  -5   7   2        260.02        259.02         4.77 o
  -4   7   2       1395.34       1384.09        13.00 o
  -3   7   2         14.41          7.59         0.59 o
  -2   7   2         50.36         55.07         1.70 o
  -1   7   2         65.30         71.11         2.81 o
   1   7   2       1275.99       1434.69        14.50 o
   2   7   2        595.10        637.35        19.36 o
   3   7   2        296.28        329.77         7.49 o
   4   7   2          0.97         -0.70         0.95 o
   5   7   2          0.46          2.01         0.97 o
   6   7   2        459.78        489.57        11.02 o
   7   7   2        155.41        129.15         5.82 o
   8   7   2         34.16         29.46         3.28 o
   9   7   2          6.14          4.17        10.29 o
  10   7   2          2.09          3.53         3.29 o
  11   7   2         48.67         39.80         7.63 o
 -12   8   2          9.12         12.23         5.27 o
 -11   8   2          8.68          9.95         3.65 o
 -10   8   2          1.90          0.32         2.90 o
  -9   8   2        323.01        356.18        10.73 o
  -8   8   2        255.15        247.93         7.60 o
  -7   8   2        108.37        114.01         4.50 o
  -6   8   2        200.08        199.20         4.80 o
  -5   8   2        620.02        618.28         8.56 o
  -4   8   2         18.61         21.34         1.23 o
  -3   8   2        788.69        826.71        12.26 o
  -2   8   2        169.89        177.07         3.84 o
  -1   8   2          1.35          1.39         0.91 o
   0   8   2          4.07          1.33         0.88 o
   1   8   2        486.13        523.53         8.05 o
   2   8   2          5.90         10.96         0.98 o
   3   8   2        723.54        831.44        11.54 o
   4   8   2        172.69        175.79         3.75 o
   5   8   2          0.04          0.24         1.05 o
   6   8   2         26.08         41.63         3.66 o
   7   8   2         54.42         66.01         6.30 o
   8   8   2        193.71        205.08         7.92 o
   9   8   2         47.12         57.99         4.68 o
  10   8   2        251.43        271.23        17.24 o
  11   8   2         23.02         33.10         5.46 o
 -12   9   2          2.61         -1.58         4.03 o
 -11   9   2          5.20          0.04         3.02 o
 -10   9   2          7.14          2.95         6.59 o
  -9   9   2         99.04        106.72         8.11 o
  -8   9   2         45.91         41.84         4.60 o
  -7   9   2         73.45         77.34         5.72 o
  -6   9   2        238.86        227.98         6.65 o
  -5   9   2         21.71         19.83         2.21 o
  -4   9   2        327.45        330.30         7.91 o
  -3   9   2        252.43        233.94         7.70 o
  -2   9   2          7.62          6.95         0.92 o
  -1   9   2        602.46        576.47         8.56 o
   0   9   2        149.12        147.47         3.08 o
   1   9   2        494.38        460.73         9.08 o
   2   9   2          8.04          9.52         1.53 o
   3   9   2         35.80         27.18         2.75 o
   4   9   2          2.55          2.43         1.07 o
   5   9   2        134.04        147.37         3.48 o
   6   9   2          6.51          7.19         2.35 o
   7   9   2         34.69         30.98         3.36 o
   8   9   2        168.91        169.50         8.13 o
   9   9   2          4.85         -1.71         2.25 o
  10   9   2         31.20         34.72         5.36 o
  11   9   2        133.24        136.69         9.83 o
 -11  10   2          0.52          1.69         2.81 o
 -10  10   2          0.20         -3.09         3.09 o
  -9  10   2         17.18         18.36         3.78 o
  -8  10   2        292.14        281.34        15.76 o
  -7  10   2         71.42         60.52         5.31 o
  -6  10   2          9.25          5.44         1.66 o
  -5  10   2        414.22        409.18         9.52 o
  -4  10   2        386.44        390.90         9.30 o
  -3  10   2        858.59        849.34        17.87 o
  -2  10   2        304.72        278.12         3.95 o
  -1  10   2       3096.12       3089.32        24.99 o
   0  10   2         86.86         87.86         3.69 o
   1  10   2         12.57         12.96         1.45 o
   2  10   2        409.43        397.40         7.53 o
   3  10   2          0.25         -1.40         1.40 o
   4  10   2        245.19        261.65         6.46 o
   5  10   2         51.04         61.02         3.30 o
   6  10   2        393.82        351.11        10.13 o
   7  10   2         45.55         33.30         3.60 o
   8  10   2          0.26          1.63         2.67 o
   9  10   2          2.09          0.90         2.65 o
  10  10   2          1.67          7.34         4.38 o
  11  10   2         25.53         13.74         5.47 o
 -11  11   2          1.74         -4.42         4.42 o
 -10  11   2        164.68        184.67         7.58 o
  -9  11   2          2.11          0.66         2.32 o
  -8  11   2          0.32         -2.36         2.36 o
  -7  11   2         20.43         23.86         3.95 o
  -6  11   2         18.01         14.72         2.06 o
  -5  11   2        457.13        466.89         9.28 o
  -4  11   2        141.16        126.71         5.25 o
  -3  11   2        556.65        527.02        10.77 o
  -2  11   2          0.27          0.42         1.28 o
  -1  11   2        447.49        454.51        10.38 o
   0  11   2        643.74        630.70        11.79 o
   1  11   2          2.25          1.68         1.93 o
   2  11   2          1.47          1.72         1.71 o
   3  11   2         19.39         21.35         2.54 o
   4  11   2        370.97        375.07         6.99 o
   5  11   2        325.30        317.18         7.56 o
   6  11   2        322.44        335.29        10.26 o
   7  11   2        249.43        241.96         9.05 o
   8  11   2         11.28          7.14         2.80 o
   9  11   2        141.36        137.96         7.39 o
  10  11   2         37.68         47.39         6.16 o
 -11  12   2         21.18         22.04         6.46 o
 -10  12   2         46.22         47.13         5.75 o
  -9  12   2          3.86          3.45         2.33 o
  -8  12   2          9.93         15.84         3.08 o
  -7  12   2         70.15         73.62         5.12 o
  -6  12   2          0.03         -0.88         2.15 o
  -5  12   2         85.80         84.60         4.09 o
  -4  12   2         84.22         94.33         4.16 o
  -3  12   2          1.90          1.33         1.82 o
  -2  12   2        490.84        480.40         8.97 o
  -1  12   2        327.64        271.91         9.80 o
   0  12   2          3.33          0.66         1.59 o
   1  12   2          2.63          5.64         2.00 o
   2  12   2        113.32        112.46         4.24 o
   3  12   2        172.43        176.34         5.34 o
   4  12   2        141.59        125.95         3.85 o
   5  12   2        142.80        116.63         4.78 o
   6  12   2        153.35        143.39         6.92 o
   7  12   2         43.79         40.81         4.97 o
   8  12   2         99.33        102.03         7.69 o
   9  12   2          2.46         -2.64         2.64 o
  10  12   2         94.10         91.79        11.78 o
 -10  13   2         16.33         15.47         2.96 o
  -9  13   2          6.45          3.59         2.53 o
  -8  13   2          1.67          0.81         1.97 o
  -7  13   2        402.23        419.84        12.09 o
  -6  13   2          5.57          3.83         3.03 o
  -5  13   2         74.62         71.42         5.59 o
  -4  13   2         74.67         70.54         3.81 o
  -3  13   2         77.96         84.42         5.79 o
  -2  13   2         33.00         47.06         2.99 o
  -1  13   2        262.81        238.04         8.05 o
   0  13   2         67.09         50.68         3.40 o
   1  13   2        326.88        308.03         9.15 o
   2  13   2         75.10         67.78         4.47 o
   3  13   2        261.62        253.22         6.67 o
   4  13   2        144.88        142.75         5.42 o
   5  13   2        113.06        101.38         5.88 o
   6  13   2         18.56         21.37         3.37 o
   7  13   2         11.52          8.46         3.70 o
   8  13   2         80.61         74.62         5.74 o
   9  13   2         21.24         17.20         3.62 o
 -10  14   2          0.59          2.52         2.86 o
  -9  14   2          3.87          3.63         2.40 o
  -8  14   2        272.48        256.13         8.78 o
  -7  14   2          2.24          4.79         2.71 o
  -6  14   2        151.44        148.85         7.08 o
  -5  14   2          0.02          0.17         1.63 o
  -4  14   2         50.98         44.98         3.21 o
  -3  14   2          0.08         -0.09         1.64 o
  -2  14   2         62.24         59.02         4.48 o
  -1  14   2          5.61          2.71         3.15 o
   0  14   2          0.81         -1.96         1.96 o
   1  14   2         72.97         53.95         4.26 o
   2  14   2         48.16         64.17         4.55 o
   3  14   2          9.38         12.06         2.07 o
   4  14   2         42.20         43.84         3.01 o
   5  14   2          2.34         -0.13         1.94 o
   6  14   2          0.56          0.85         2.58 o
   7  14   2        126.30        124.60         7.15 o
   8  14   2          3.42         -1.67         2.58 o
   9  14   2         87.87         98.91         6.91 o
  -9  15   2         38.38         33.76         4.29 o
  -8  15   2         49.17         47.78         4.19 o
  -7  15   2         22.77         20.73         3.35 o
  -6  15   2        106.61        117.00         6.87 o
  -5  15   2         14.48         17.35         2.73 o
  -4  15   2        108.65        108.21         6.07 o
  -3  15   2         20.13         14.30         3.02 o
  -2  15   2        132.56        140.01         6.79 o
  -1  15   2          4.92          8.29         2.69 o
   0  15   2          1.89          4.58         2.15 o
   1  15   2          0.03         -1.28         2.10 o
   2  15   2         24.48         25.10         4.59 o
   3  15   2         32.70         29.41         2.91 o
   4  15   2         67.49         62.83         3.59 o
   5  15   2          0.23          2.76         2.19 o
   6  15   2         37.38         42.17         3.86 o
   7  15   2          3.02          3.27         2.35 o
   8  15   2          9.53         10.22         3.43 o
   9  15   2         10.73         10.26         5.52 o
  -8  16   2         13.99          9.70         5.01 o
  -7  16   2         26.98         25.55         3.90 o
  -6  16   2          2.48          0.35         2.75 o
  -5  16   2         16.22         10.31         3.15 o
  -4  16   2          0.53          0.62         2.34 o
  -3  16   2         96.82         99.42         6.09 o
  -2  16   2         99.47         90.13         5.82 o
  -1  16   2         98.39        101.33         6.19 o
   0  16   2         61.97         70.16         4.48 o
   1  16   2          0.77          4.55         2.55 o
   2  16   2          0.74          2.94         2.39 o
   3  16   2        165.15        188.94         6.76 o
   4  16   2         18.59         23.73         3.59 o
   5  16   2         83.72         88.49         5.27 o
   6  16   2          3.29          7.30         2.53 o
   7  16   2         24.26         21.73         3.28 o
   8  16   2         24.77         22.47         4.77 o
  -7  17   2         77.84         83.11         6.36 o
  -6  17   2         12.43          5.66         2.90 o
  -5  17   2         24.73         35.19         4.56 o
  -4  17   2        121.10        137.86         7.36 o
  -3  17   2         28.41         32.46         3.95 o
  -2  17   2          1.50         -1.68         2.57 o
  -1  17   2         29.76         31.92         3.89 o
   0  17   2         14.95         11.74         3.91 o
   1  17   2         18.91         13.47         3.07 o
   2  17   2         19.35         16.34         3.07 o
   3  17   2         63.60         59.49         4.96 o
   4  17   2         37.77         30.67         3.42 o
   5  17   2          0.73         -1.46         2.18 o
   6  17   2          5.25          9.36         3.15 o
   7  17   2          0.12         -2.21         2.97 o
  -6  18   2         47.74         42.05         8.29 o
  -5  18   2         10.72         11.89         3.37 o
  -4  18   2          1.95          7.65         3.21 o
  -3  18   2         47.13         56.66         5.32 o
  -2  18   2          0.50          3.13         2.81 o
  -1  18   2         37.73         40.98         5.31 o
   0  18   2         26.80         25.13         4.43 o
   1  18   2         44.04         44.02         4.67 o
   2  18   2          0.92         -0.98         2.54 o
   3  18   2          5.71          7.59         2.74 o
   4  18   2        196.39        217.68        10.12 o
   5  18   2         53.31         84.08         8.20 o
  -5  19   2         52.67         48.48         8.91 o
  -4  19   2         92.40         94.18        12.09 o
  -3  19   2         68.60         78.08         8.83 o
  -2  19   2        391.11        463.40        14.34 o
  -1  19   2         24.64         29.54         4.48 o
   0  19   2         54.43         62.69         6.81 o
   1  19   2         41.18         38.07         5.39 o
   2  19   2          5.81          6.74         2.68 o
   3  19   2          5.87          8.87         2.90 o
   4  19   2         23.89         16.91         6.37 o
  -3  20   2          0.33          7.74         4.83 o
  -2  20   2         54.21         56.59         9.20 o
  -1  20   2          0.51          8.90         4.10 o
   0  20   2         36.01         39.12         5.69 o
   1  20   2         24.13         26.41         5.26 o
   2  20   2         13.54          9.44         5.29 o
 -11   0   3        678.77        687.97        15.88 o
  -9   0   3         20.71         14.57         2.15 o
  -7   0   3         66.69         58.42         4.19 o
  -5   0   3          2.21          1.21         1.52 o
  -3   0   3        475.81        534.83         7.31 o
  -1   0   3      16364.08      15927.43       264.58 o
   1   0   3      58198.57      56943.19       361.56 o
   3   0   3       1674.48       1668.21        41.21 o
   5   0   3       1391.71       1336.38        15.80 o
   7   0   3        125.26        124.40         8.04 o
   9   0   3         42.44         46.18         7.54 o
  11   0   3         20.37         20.61         4.09 o
 -13   1   3         46.52         43.92         4.67 o
 -12   1   3          8.60         10.12         2.67 o
 -11   1   3        117.43        108.63         4.41 o
 -10   1   3        351.73        355.77         8.06 o
  -9   1   3        405.69        414.10         6.91 o
  -8   1   3          0.26         -0.20         1.12 o
  -7   1   3         61.66         51.09         1.51 o
  -6   1   3        156.86        167.97         3.77 o
  -5   1   3        166.05        159.18         3.33 o
  -4   1   3         45.64         38.27         1.40 o
  -3   1   3          2.18          8.38         0.50 o
  -2   1   3       4563.62       4624.92        31.23 o
  -1   1   3         29.01         19.56         1.64 o
   0   1   3        177.44        182.92         2.42 o
   1   1   3        989.70       1013.83         9.80 o
   2   1   3       1910.75       1969.67        17.09 o
   3   1   3       5046.23       5058.72        37.95 o
   4   1   3       9125.53       9404.16        56.80 o
   5   1   3        252.16        232.82         4.28 o
   6   1   3          5.05          3.08         0.43 o
   7   1   3         91.22         91.43         2.68 o
   8   1   3         26.19         27.47         2.63 o
   9   1   3          5.75          1.62         2.03 o
  10   1   3          6.50          7.55         2.22 o
  11   1   3          0.86          4.41         2.20 o
  12   1   3          0.83         -1.59         2.22 o
 -13   2   3         24.09         18.01         3.94 o
 -12   2   3        176.68        178.31         8.07 o
 -11   2   3          0.00          2.38         1.73 o
 -10   2   3          4.73          6.10         2.06 o
  -9   2   3         25.21         27.56         2.40 o
  -8   2   3         15.29         14.01         1.59 o
  -7   2   3         62.62         65.90         2.54 o
  -6   2   3        834.30        808.97         9.76 o
  -5   2   3        244.36        254.61         3.98 o
  -4   2   3        381.12        411.47         5.57 o
  -3   2   3        103.41        109.63         2.11 o
  -2   2   3        716.14        701.84         5.51 o
  -1   2   3        208.14        201.12         3.92 o
   0   2   3       1965.62       2043.52        23.94 o
   1   2   3       2197.48       2366.18        26.70 o
   2   2   3        502.72        561.99         5.30 o
   3   2   3        400.33        400.37         6.05 o
   4   2   3         19.85         33.65         1.45 o
   5   2   3        316.70        357.30         5.21 o
   6   2   3        109.69        125.89         4.14 o
   7   2   3          1.50          1.12         0.93 o
   8   2   3         37.15         35.57         2.50 o
   9   2   3         57.31         56.14         3.91 o
  10   2   3        170.91        172.28         6.77 o
  11   2   3          7.84          9.36         2.49 o
  12   2   3         30.33         33.32         3.61 o
 -13   3   3         49.62         57.35         8.88 o
 -12   3   3         68.74         70.96         4.89 o
 -11   3   3         47.23         52.27         4.04 o
 -10   3   3        173.12        173.63         6.21 o
  -9   3   3          1.49         -1.55         1.55 o
  -8   3   3          0.30         -0.92         0.98 o
  -7   3   3         25.68         19.93         1.57 o
  -6   3   3        208.81        226.34         4.06 o
  -5   3   3       1489.81       1544.06        12.48 o
  -4   3   3        736.89        730.49         7.67 o
  -3   3   3         55.41         53.95         1.72 o
  -2   3   3          6.79          7.50         0.96 o
  -1   3   3        153.02        170.00         2.29 o
   0   3   3          0.34          1.08         0.43 o
   1   3   3       1979.12       2046.50        12.65 o
   2   3   3          0.36          2.36         0.52 o
   3   3   3        815.72        809.59        11.46 o
   4   3   3         67.12         56.36         2.40 o
   5   3   3        258.30        266.52         5.65 o
   6   3   3         19.96         14.60         1.51 o
   7   3   3         29.10         35.13         2.35 o
   8   3   3         99.24        104.96         4.77 o
   9   3   3        254.14        263.92         7.89 o
  10   3   3         27.25         28.62         3.15 o
  11   3   3        102.18        111.15         5.84 o
  12   3   3         18.76         27.43         4.03 o
 -12   4   3         34.68         33.16         3.56 o
 -11   4   3         68.95         70.28         4.59 o
 -10   4   3         19.93         23.50         2.62 o
  -9   4   3        302.70        307.71         6.03 o
  -8   4   3         87.22         84.02         2.70 o
  -7   4   3         49.33         51.57         2.12 o
  -6   4   3         44.95         39.52         1.93 o
  -5   4   3        205.04        236.51         4.20 o
  -4   4   3       2555.45       2788.57        21.42 o
  -3   4   3       9195.68       9946.77        60.89 o
  -2   4   3         19.18         29.56         1.82 o
  -1   4   3       3238.37       3267.11        34.43 o
   0   4   3       1483.12       1644.71        11.92 o
   1   4   3        211.60        213.41         3.16 o
   2   4   3       1556.01       1619.88        24.26 o
   3   4   3         60.83         66.30         2.24 o
   4   4   3        113.67        126.71         3.09 o
   5   4   3        114.92        106.34         3.56 o
   6   4   3        143.76        146.35         4.14 o
   7   4   3         30.82         31.79         2.31 o
   8   4   3          0.08          2.18         1.45 o
   9   4   3        406.65        402.00         9.85 o
  10   4   3        124.71        124.55         5.88 o
  11   4   3          3.83          3.83         2.60 o
  12   4   3          4.76          6.27         3.95 o
 -12   5   3         36.24         40.95         4.55 o
 -11   5   3          1.59          2.30         1.95 o
 -10   5   3          9.13          5.09         3.13 o
  -9   5   3         17.36         14.34         1.94 o
  -8   5   3          6.09          5.25         1.41 o
  -7   5   3         48.24         48.56         2.55 o
  -6   5   3        237.49        253.29         4.73 o
  -5   5   3        580.72        586.72         7.73 o
  -4   5   3         86.27         96.58         2.28 o
  -3   5   3       2159.49       2398.50        21.91 o
  -2   5   3       1280.71       1288.19        20.64 o
  -1   5   3          0.00          0.26         0.35 o
   0   5   3       3160.13       3306.29        22.07 o
   1   5   3          0.38          1.21         0.58 o
   2   5   3        108.15        139.69         3.20 o
   3   5   3          0.28         -0.45         0.57 o
   4   5   3          0.33          1.29         1.26 o
   5   5   3          6.31          3.45         0.86 o
   6   5   3        596.78        558.83        14.78 o
   7   5   3         36.48         37.55         3.07 o
   8   5   3        411.71        423.52        14.38 o
   9   5   3         13.50         14.23         3.48 o
  10   5   3         57.85         57.17         4.75 o
  11   5   3          6.12         20.80        10.77 o
  12   5   3          4.83         16.30         6.55 o
 -12   6   3          1.12         -0.09         2.82 o
 -11   6   3         18.68         10.18         4.65 o
 -10   6   3          5.18          5.83         2.40 o
  -9   6   3         19.57         18.52         1.98 o
  -8   6   3         55.34         53.36         2.51 o
  -7   6   3          8.14          8.66         1.27 o
  -6   6   3         93.51         86.40         2.72 o
  -5   6   3       1001.80        987.06        10.11 o
  -4   6   3        983.01       1011.08        10.59 o
  -3   6   3         79.51         90.46         3.60 o
  -2   6   3        345.48        368.93         5.43 o
  -1   6   3        288.29        318.99         4.15 o
   0   6   3        618.45        707.48         6.35 o
   1   6   3        451.00        480.08         7.61 o
   2   6   3        860.94        855.88         9.93 o
   3   6   3          1.87          0.12         0.94 o
   4   6   3        282.29        263.66         5.10 o
   5   6   3          0.05         -1.98         2.25 o
   6   6   3         29.44         24.09         4.21 o
   7   6   3         25.58         22.61         2.80 o
   8   6   3        258.65        270.11        10.90 o
   9   6   3         76.49         67.52         6.24 o
  10   6   3         81.73         91.28         7.68 o
  11   6   3        166.82        183.22        18.67 o
 -11   7   3         12.99         11.59         5.35 o
 -10   7   3         73.62         93.04         6.04 o
  -9   7   3         84.60         74.42         4.05 o
  -8   7   3         88.44         76.55         4.74 o
  -7   7   3        264.74        250.29         5.07 o
  -6   7   3        650.37        661.84        13.32 o
  -5   7   3         93.38        111.58         3.50 o
  -4   7   3       1047.74       1016.62        17.88 o
  -3   7   3        273.65        310.52         7.10 o
  -2   7   3          0.10         -1.32         1.32 o
  -1   7   3        767.04        848.94         7.21 o
   0   7   3         71.02         67.09         1.51 o
   1   7   3       1056.66       1115.05         8.94 o
   2   7   3         78.02         87.65         3.98 o
   3   7   3        101.28         75.88         2.91 o
   4   7   3         60.28         62.05         2.64 o
   5   7   3        623.14        641.56         9.01 o
   6   7   3          2.02          4.93         1.98 o
   7   7   3         86.66         73.03         4.54 o
   8   7   3          0.75          1.09         2.07 o
   9   7   3        265.26        291.65        12.68 o
  10   7   3         50.06         51.49         6.13 o
  11   7   3        181.01        191.44        18.45 o
 -11   8   3          3.29          6.53         2.74 o
 -10   8   3          9.86         10.74         3.01 o
  -9   8   3        262.29        284.97         8.48 o
  -8   8   3         58.27         61.60         5.98 o
  -7   8   3        242.42        233.61         5.93 o
  -6   8   3       1023.93        961.90        11.14 o
  -5   8   3       1247.90       1192.89        15.74 o
  -4   8   3        282.09        254.68         5.20 o
  -3   8   3        467.62        493.74         8.23 o
  -2   8   3          4.39          3.40         1.84 o
  -1   8   3         32.93         32.01         1.24 o
   0   8   3        827.48        931.25        10.51 o
   1   8   3        375.16        371.14         3.95 o
   2   8   3        431.75        424.92         6.28 o
   3   8   3        117.30        123.96         3.31 o
   4   8   3          1.54          0.58         1.10 o
   5   8   3         23.21         14.52         2.37 o
   6   8   3        826.19        770.79        17.96 o
   7   8   3        238.15        244.88        10.35 o
   8   8   3          9.07          4.81         2.31 o
   9   8   3        194.99        186.38        10.31 o
  10   8   3         13.14         12.58         4.75 o
  11   8   3          0.01         11.79         4.42 o
 -11   9   3          0.01         -2.61         2.61 o
 -10   9   3          9.30          6.57         2.56 o
  -9   9   3          0.34          4.30         2.35 o
  -8   9   3         76.95         78.45         4.11 o
  -7   9   3          2.14          1.96         1.56 o
  -6   9   3         84.57         88.90         3.45 o
  -5   9   3        744.56        727.80        10.88 o
  -4   9   3         76.35         67.04         2.88 o
  -3   9   3         18.71         23.62         2.53 o
  -2   9   3       1617.44       1571.50        14.78 o
  -1   9   3          0.00         -0.57         0.78 o
   0   9   3        930.11        946.34         8.57 o
   1   9   3        404.07        418.41         5.19 o
   2   9   3        108.12        101.25         2.59 o
   3   9   3         69.07         83.29         3.04 o
   4   9   3         18.01         15.30         1.69 o
   5   9   3         14.58         14.37         1.37 o
   6   9   3        283.16        285.51         8.95 o
   7   9   3         15.24         11.86         2.59 o
   8   9   3          3.06          7.08         3.49 o
   9   9   3          3.62          3.30         7.83 o
  10   9   3          8.33          5.59         3.50 o
  11   9   3          6.70         10.32         5.75 o
 -11  10   3         26.94         21.88         7.08 o
 -10  10   3         59.27         64.56         4.62 o
  -9  10   3         34.84         25.60         4.43 o
  -8  10   3        307.27        322.00        11.53 o
  -7  10   3         52.00         45.00         3.77 o
  -6  10   3         21.33         16.30         2.00 o
  -5  10   3         69.46         50.16         2.99 o
  -4  10   3          5.20          2.72         1.67 o
  -3  10   3        848.22        818.33        13.72 o
  -2  10   3        287.57        279.83         5.49 o
  -1  10   3       1979.07       2030.68        23.66 o
   0  10   3        128.90        144.87         2.82 o
   1  10   3        286.87        283.27         5.49 o
   2  10   3       1349.14       1379.38        14.58 o
   3  10   3          0.05         -1.47         1.47 o
   4  10   3        333.12        326.31         6.66 o
   5  10   3        137.82        154.11         4.91 o
   6  10   3        178.00        159.39         6.89 o
   7  10   3        163.96        170.98         7.45 o
   8  10   3          2.71          3.76         2.14 o
   9  10   3         22.54         18.77         3.32 o
  10  10   3          6.53          0.94         3.08 o
 -10  11   3          3.01          5.12         2.12 o
  -9  11   3         14.15         12.26         3.82 o
  -8  11   3         10.48          4.57         2.74 o
  -7  11   3          4.35          2.71         1.99 o
  -6  11   3        172.24        156.71         8.46 o
  -5  11   3        111.55        107.46         4.40 o
  -4  11   3         15.93         14.01         2.21 o
  -3  11   3        451.61        436.00         8.59 o
  -2  11   3         20.50         24.65         1.36 o
  -1  11   3        473.83        441.38         5.95 o
   0  11   3        155.04        129.38         3.81 o
   1  11   3       1292.99       1287.36        14.15 o
   2  11   3        286.00        271.25         7.34 o
   3  11   3       1091.97       1116.62        13.21 o
   4  11   3         20.06         20.14         2.34 o
   5  11   3         57.78         53.94         3.39 o
   6  11   3         92.86         78.69         6.15 o
   7  11   3        207.33        208.22         8.45 o
   8  11   3         17.10         12.53         2.86 o
   9  11   3         89.00        104.43         6.61 o
  10  11   3         24.60         25.35         5.01 o
 -10  12   3          1.23          0.93         2.22 o
  -9  12   3         11.72          6.15         3.02 o
  -8  12   3         16.76         15.48         2.97 o
  -7  12   3          2.49          0.28         2.16 o
  -6  12   3         29.31         27.73         2.60 o
  -5  12   3         41.88         35.51         3.44 o
  -4  12   3          2.71          1.94         1.52 o
  -3  12   3          1.35          2.37         1.60 o
  -2  12   3       1268.94       1173.26        21.38 o
  -1  12   3         97.81         93.62         3.52 o
   0  12   3          2.52          3.20         1.37 o
   1  12   3        205.08        220.12         5.98 o
   2  12   3        284.29        261.12         5.82 o
   3  12   3         58.20         53.73         2.76 o
   4  12   3        356.29        342.48         6.51 o
   5  12   3         59.19         58.00         4.49 o
   6  12   3          2.63          0.06         2.44 o
   7  12   3        147.48        141.51         7.24 o
   8  12   3         84.56        102.86         7.18 o
   9  12   3          0.53          1.73         2.59 o
  10  12   3          4.12         -0.56         4.26 o
 -10  13   3         69.53         60.65         6.61 o
  -9  13   3         10.57         10.24         2.64 o
  -8  13   3         15.16          8.68         4.06 o
  -7  13   3          1.93         -0.82         2.22 o
  -6  13   3        113.68        123.75         6.35 o
  -5  13   3         75.53         62.51         4.24 o
  -4  13   3         37.68         38.21         2.96 o
  -3  13   3          0.40          1.23         1.65 o
  -2  13   3        630.67        593.75        13.28 o
  -1  13   3          0.00          0.45         2.14 o
   0  13   3         69.92         60.62         2.95 o
   1  13   3        162.14        134.72         4.87 o
   2  13   3        327.79        280.99         6.30 o
   3  13   3        160.22        130.21         4.33 o
   4  13   3          4.57          7.99         1.51 o
   5  13   3          8.77          2.90         2.12 o
   6  13   3         44.32         49.14         4.57 o
   7  13   3          7.02          3.44         2.64 o
   8  13   3         40.37         45.06         4.75 o
   9  13   3         14.12         13.97         3.92 o
 -10  14   3         14.22         13.97         5.73 o
  -9  14   3          1.49          0.29         2.13 o
  -8  14   3          8.86          5.82         2.61 o
  -7  14   3         49.39         53.69         4.71 o
  -6  14   3         95.07         97.28         5.78 o
  -5  14   3         91.90         89.56         4.13 o
  -4  14   3          0.04         -1.64         1.64 o
  -3  14   3        133.88        128.24         5.09 o
  -2  14   3         23.38         25.83         3.21 o
  -1  14   3        503.34        494.19        12.40 o
   0  14   3         22.06         23.65         2.78 o
   1  14   3         57.15         40.77         3.00 o
   2  14   3        340.41        313.92         7.95 o
   3  14   3         28.20         25.09         2.62 o
   4  14   3          7.80          4.68         1.73 o
   5  14   3         54.42         52.14         4.32 o
   6  14   3         17.07         14.16         2.67 o
   7  14   3         75.77         84.74         6.03 o
   8  14   3        130.88        147.50         8.12 o
   9  14   3        121.76        152.55        14.06 o
  -9  15   3          3.04         -3.63         6.30 o
  -8  15   3         16.03         14.54         2.98 o
  -7  15   3         22.95         16.96         3.06 o
  -6  15   3         42.95         50.26         4.31 o
  -5  15   3        249.41        260.35         8.21 o
  -4  15   3          2.48          0.71         2.25 o
  -3  15   3        120.34        101.26         7.07 o
  -2  15   3         45.52         36.55         3.83 o
  -1  15   3         41.29         35.61         3.99 o
   0  15   3        278.30        272.15         8.18 o
   1  15   3         64.94         64.68         4.79 o
   2  15   3          2.37          1.99         1.69 o
   3  15   3         99.96        109.19         5.03 o
   4  15   3          1.51          1.97         1.89 o
   5  15   3         13.04          6.87         2.26 o
   6  15   3         35.11         36.52         3.64 o
   7  15   3          1.41          1.35         2.59 o
   8  15   3         19.18         27.76         4.33 o
   9  15   3         28.82         34.50         7.78 o
  -8  16   3          5.96          8.33         6.81 o
  -7  16   3          2.73         -1.31         3.08 o
  -6  16   3         21.60         12.30         3.08 o
  -5  16   3         77.79         90.76         5.13 o
  -4  16   3         74.52         69.06         5.28 o
  -3  16   3         16.67         20.84         3.57 o
  -2  16   3         14.52         21.20         3.35 o
  -1  16   3         70.14         70.03         5.19 o
   0  16   3         40.89         33.39         3.38 o
   1  16   3          4.08          4.94         2.46 o
   2  16   3         27.93         31.40         3.80 o
   3  16   3         68.00         67.60         4.23 o
   4  16   3         97.09        110.24         6.44 o
   5  16   3         25.54         31.91         4.02 o
   6  16   3          0.76          0.78         2.17 o
   7  16   3         15.30          9.70         2.56 o
   8  16   3          0.36          9.22         5.95 o
  -7  17   3          1.87          3.39         4.03 o
  -6  17   3          1.65         -2.50         3.51 o
  -5  17   3         81.35         85.16         6.19 o
  -4  17   3          0.05          3.40         2.47 o
  -3  17   3          1.13          4.69         2.86 o
  -2  17   3         11.47          5.83         2.78 o
  -1  17   3        180.59        213.78         9.09 o
   0  17   3         71.17         71.36         6.62 o
   1  17   3         34.33         40.48         4.33 o
   2  17   3          7.11          5.43         2.69 o
   3  17   3          0.28          2.22         2.39 o
   4  17   3          4.35          4.42         3.38 o
   5  17   3          7.73         16.61         4.11 o
   6  17   3        192.49        231.01         8.88 o
   7  17   3         26.07         31.10         7.47 o
  -7  18   3         23.26         27.43         6.88 o
  -6  18   3          0.04         -4.51         4.51 o
  -5  18   3          9.35         10.56         3.25 o
  -4  18   3        132.23        148.81         8.13 o
  -3  18   3        245.64        279.97        10.92 o
  -2  18   3         14.54         20.62         3.77 o
  -1  18   3        167.07        173.91         8.53 o
   0  18   3         16.05         18.60         4.63 o
   1  18   3          0.07          1.91         2.89 o
   2  18   3          1.09          1.77         2.83 o
   3  18   3          2.70          1.30         3.38 o
   4  18   3          0.49         -0.29         5.21 o
   5  18   3         19.93         28.98         4.75 o
  -5  19   3         21.25         27.54         6.91 o
  -3  19   3          1.72          5.94         3.23 o
  -2  19   3          0.26          3.88         3.04 o
  -1  19   3         36.51         40.26         5.91 o
   0  19   3          3.13         15.29         4.68 o
   1  19   3        116.88        114.22        13.27 o
   2  19   3          5.93          2.12         2.59 o
   3  19   3          5.38          1.21         3.70 o
  -3  20   3          1.20          1.34         3.90 o
  -2  20   3          5.21         11.54         5.46 o
  -1  20   3         44.97         46.85        10.10 o
   0  20   3         84.80         95.33         8.49 o
   1  20   3          0.73          2.38         4.99 o
   2  20   3         29.72         18.10         5.66 o
 -12   0   4          8.67         13.01         3.85 o
 -10   0   4        206.20        206.57         7.92 o
  -8   0   4        694.03        704.39        11.24 o
  -6   0   4        103.16        108.26         4.09 o
  -4   0   4       2740.40       2810.32        30.44 o
  -2   0   4       1805.04       1722.07        21.21 o
   0   0   4       1410.62       1631.28        25.69 o
   2   0   4         26.07         39.98         1.28 o
   4   0   4       3017.87       3051.05        47.51 o
   6   0   4        370.60        418.55         9.44 o
   8   0   4        121.64        117.04         5.26 o
  10   0   4          2.75          1.84         2.78 o
  12   0   4         26.49         19.66         8.51 o
 -13   1   4          1.51          1.14         3.51 o
 -12   1   4          4.57          4.71         2.13 o
 -11   1   4        183.87        198.01         6.34 o
 -10   1   4        125.29        123.34         4.38 o
  -9   1   4        184.19        187.86         4.15 o
  -8   1   4         29.53         30.55         1.82 o
  -7   1   4          0.88         -0.98         0.98 o
  -6   1   4        103.50        103.56         2.83 o
  -5   1   4        224.57        185.35         4.67 o
  -4   1   4        943.76        940.58         8.68 o
  -3   1   4        198.28        188.43         2.15 o
  -2   1   4          8.52         16.54         0.55 o
  -1   1   4          1.94          1.32         0.60 o
   0   1   4       2421.16       2384.22        20.30 o
   1   1   4          0.53          4.58         0.47 o
   2   1   4       3214.34       3495.23        33.51 o
   3   1   4       7921.00       8032.28        64.19 o
   4   1   4        307.19        324.49         7.81 o
   5   1   4        730.78        692.92        13.48 o
   6   1   4        833.83        842.54         9.31 o
   7   1   4        216.58        217.55         3.97 o
   8   1   4        369.44        382.03         7.74 o
   9   1   4        255.97        258.58         7.86 o
  10   1   4         34.13         36.04         3.41 o
  11   1   4         85.50         72.65         4.85 o
  12   1   4          9.33          7.47         2.53 o
 -13   2   4          0.67          1.28         2.79 o
 -12   2   4         20.89         21.42         3.04 o
 -11   2   4         43.56         51.08         3.46 o
 -10   2   4          0.59          1.87         1.78 o
  -9   2   4       1218.94       1237.62        14.23 o
  -8   2   4        272.75        288.44         5.17 o
  -7   2   4        229.52        228.78         4.57 o
  -6   2   4         25.34         25.26         1.40 o
  -5   2   4        950.84       1036.74         9.91 o
  -4   2   4        135.85        148.37         2.91 o
  -3   2   4       2149.14       2142.37        12.21 o
  -2   2   4        647.96        677.43         6.01 o
  -1   2   4         76.82         64.28         2.89 o
   0   2   4       2239.96       2312.03        15.17 o
   1   2   4       1256.06       1295.46        14.47 o
   2   2   4          0.70          2.17         0.40 o
   3   2   4        207.46        217.78         5.82 o
   4   2   4          3.58          4.95         0.54 o
   5   2   4       1266.90       1263.70        18.36 o
   6   2   4         68.67         77.38         3.56 o
   7   2   4        824.76        858.12        10.01 o
   8   2   4         73.87         73.78         3.44 o
   9   2   4        318.83        324.92         7.51 o
  10   2   4          3.71          5.14         2.07 o
  11   2   4          0.23          3.60         3.28 o
  12   2   4          4.10          6.94         3.86 o
 -13   3   4          0.07         -2.54         4.49 o
 -12   3   4         18.39          8.16         2.85 o
 -11   3   4         61.52         64.55         4.39 o
 -10   3   4          0.02          2.43         2.18 o
  -9   3   4        139.28        140.52         3.80 o
  -8   3   4        384.27        383.27         5.89 o
  -7   3   4         14.51         12.44         1.23 o
  -6   3   4        220.82        219.24         3.83 o
  -5   3   4       1054.86       1092.59        10.16 o
  -4   3   4        914.72        984.55        10.85 o
  -3   3   4        135.13        142.71         2.40 o
  -2   3   4      10671.49      11216.66        81.96 o
  -1   3   4          2.79          6.59         0.64 o
   0   3   4        375.55        395.14         3.70 o
   1   3   4        330.32        360.96         3.57 o
   2   3   4         11.63          9.21         0.80 o
   3   3   4          3.95         11.35         0.88 o
   4   3   4          2.43          6.27         0.96 o
   5   3   4         32.62         26.38         2.54 o
   6   3   4          3.90         -1.41         1.53 o
   7   3   4         51.36         47.03         2.57 o
   8   3   4          5.82          2.52         1.50 o
   9   3   4          8.62          9.67         2.01 o
  10   3   4         26.32         28.36         3.87 o
  11   3   4         49.38         46.95         4.18 o
  12   3   4         47.65         49.95         4.39 o
 -12   4   4         15.53          4.53         2.69 o
 -11   4   4        187.09        175.21         6.90 o
 -10   4   4          6.09          7.67         2.11 o
  -9   4   4        119.40        122.84         3.31 o
  -8   4   4          9.17          8.32         1.65 o
  -7   4   4        391.52        368.61         5.49 o
  -6   4   4          9.99         14.08         1.25 o
  -5   4   4         10.20         17.21         1.20 o
  -4   4   4       1847.07       1782.70        12.59 o
  -3   4   4        281.32        290.59         5.76 o
  -2   4   4         88.94        116.42         4.36 o
  -1   4   4        258.84        332.85         4.69 o
   0   4   4        108.31        108.53         1.99 o
   1   4   4          3.19          1.84         0.65 o
   2   4   4        716.61        694.22         6.76 o
   3   4   4         14.10         20.67         1.34 o
   4   4   4        223.42        222.30         3.42 o
   5   4   4         86.38         85.95         3.53 o
   6   4   4        282.47        273.49         6.88 o
   7   4   4         11.09         11.98         1.76 o
   8   4   4         49.10         51.67         3.62 o
   9   4   4          0.03          1.15         1.63 o
  10   4   4        177.39        173.28         6.98 o
  11   4   4         47.57         46.63         4.66 o
 -12   5   4         32.88         35.17         5.49 o
 -11   5   4          2.19         -0.70         2.05 o
 -10   5   4        124.33        120.56         4.70 o
  -9   5   4         41.74         36.60         2.13 o
  -8   5   4        138.22        119.77         3.26 o
  -7   5   4        220.15        205.28         4.34 o
  -6   5   4        145.04        144.74         3.34 o
  -5   5   4        190.80        191.41         3.50 o
  -4   5   4         43.15         35.44         1.31 o
  -3   5   4       3181.68       3210.99        24.25 o
  -2   5   4         88.93         97.60         2.87 o
  -1   5   4       1377.82       1524.38        20.11 o
   0   5   4       1836.71       1931.51        14.34 o
   1   5   4        607.74        640.12         6.35 o
   2   5   4         23.19         26.49         1.28 o
   3   5   4       2102.49       2145.35        16.25 o
   4   5   4          1.97          3.78         0.70 o
   5   5   4       1719.17       1728.97        18.24 o
   6   5   4         40.59         36.34         2.96 o
   7   5   4         18.56         16.36         2.41 o
   8   5   4          4.20          5.66         2.15 o
   9   5   4         49.08         57.56         5.88 o
  10   5   4          0.27          2.51         3.10 o
  11   5   4        120.07        144.81         9.99 o
 -12   6   4         14.42         15.52         5.58 o
 -11   6   4         64.52         69.41         7.30 o
 -10   6   4          0.07         -1.60         1.60 o
  -9   6   4          4.84          3.45         1.52 o
  -8   6   4        147.46        132.68         4.27 o
  -7   6   4        735.16        715.56        10.21 o
  -6   6   4        910.68        869.33         9.24 o
  -5   6   4          1.97          0.38         0.63 o
  -4   6   4       1771.88       1772.42        19.24 o
  -3   6   4        543.06        549.73        18.75 o
  -2   6   4       1008.24       1017.99        16.35 o
  -1   6   4       3239.97       3492.95        33.40 o
   0   6   4       1913.59       2089.28        26.05 o
   1   6   4       1220.25       1281.60        13.66 o
   2   6   4        396.10        428.82         7.77 o
   3   6   4        375.09        388.66         5.84 o
   4   6   4         54.01         81.38         2.77 o
   5   6   4          4.15          5.08         1.58 o
   6   6   4          2.39          0.25         1.94 o
   7   6   4        215.10        220.02        10.74 o
   8   6   4         33.98         30.07         4.00 o
   9   6   4        125.76        115.85         8.20 o
  10   6   4         21.59         34.56         5.39 o
  11   6   4         53.07         52.19         6.34 o
 -11   7   4          4.62          2.41         2.76 o
 -10   7   4          3.85          2.87         1.87 o
  -9   7   4         24.97         21.03         2.09 o
  -8   7   4        407.37        393.08         7.57 o
  -7   7   4          9.99         10.58         2.42 o
  -6   7   4        319.90        296.91         5.84 o
  -5   7   4        124.80        128.32         4.20 o
  -4   7   4        352.88        341.57         6.70 o
  -3   7   4          7.50          5.40         1.48 o
  -2   7   4       1524.89       1490.06        15.10 o
  -1   7   4         32.74         36.89         1.46 o
   0   7   4          0.25          1.04         0.57 o
   1   7   4         45.07         61.17         1.71 o
   2   7   4        992.73       1154.90        23.97 o
   3   7   4        155.26        164.03         6.05 o
   4   7   4        594.40        628.38         9.69 o
   5   7   4        165.05        148.93         3.82 o
   6   7   4        125.76        112.33         5.31 o
   7   7   4          0.63         -2.14         2.14 o
   8   7   4        505.05        485.03        12.17 o
   9   7   4          5.12          7.72         3.38 o
  10   7   4         13.97         11.98         8.58 o
  11   7   4         89.63         93.50        10.79 o
 -11   8   4          4.33          4.26         3.02 o
 -10   8   4         13.98         12.08         2.12 o
  -9   8   4          3.00          2.51         2.13 o
  -8   8   4         22.21         18.32         2.52 o
  -7   8   4        725.04        694.61         8.92 o
  -6   8   4        477.54        458.88         9.69 o
  -5   8   4         88.38         79.79         3.61 o
  -4   8   4        190.17        190.18         5.17 o
  -3   8   4          3.81          4.81         1.54 o
  -2   8   4        221.18        192.31         3.71 o
  -1   8   4        287.69        294.40         3.76 o
   0   8   4        386.21        405.42         4.23 o
   1   8   4        273.08        295.47         3.80 o
   2   8   4         59.38         66.26         2.16 o
   3   8   4         78.67         73.78         3.45 o
   4   8   4         75.66         75.31         3.15 o
   5   8   4          5.13         10.59         1.58 o
   6   8   4          3.31          3.72         2.32 o
   7   8   4        197.74        189.15         7.39 o
   8   8   4          2.18          2.15         2.20 o
   9   8   4         49.42         44.76         5.78 o
  10   8   4         10.74          3.23         3.18 o
  11   8   4          0.69          5.78         5.37 o
 -11   9   4          5.22          6.32         6.55 o
 -10   9   4         10.25         12.70         2.27 o
  -9   9   4          9.92          2.66         2.00 o
  -8   9   4         36.23         35.18         2.93 o
  -7   9   4        886.29        856.98        14.12 o
  -6   9   4         17.36         15.61         1.79 o
  -5   9   4       2747.80       2605.38        29.25 o
  -4   9   4       1584.06       1517.97        15.91 o
  -3   9   4       1942.81       1897.68        25.04 o
  -2   9   4         57.89         42.64         1.91 o
  -1   9   4        151.99        157.50         3.05 o
   0   9   4        124.42        112.58         2.52 o
   1   9   4       1956.38       2049.86        15.35 o
   2   9   4         98.49        111.86         3.49 o
   3   9   4        890.36        933.50        16.93 o
   4   9   4          0.08         -1.05         1.05 o
   5   9   4        110.71        103.69         3.77 o
   6   9   4          8.01          7.30         2.42 o
   7   9   4         12.10          7.24         2.22 o
   8   9   4         20.60         22.46         3.19 o
   9   9   4         11.76          9.79         5.55 o
  10   9   4         73.34         69.01         7.10 o
 -10  10   4         41.46         48.78         4.05 o
  -9  10   4          0.82         -2.47         2.47 o
  -8  10   4          0.21         -2.30         2.30 o
  -7  10   4         16.48         16.98         2.29 o
  -6  10   4        342.97        339.71         6.96 o
  -5  10   4          1.42         -0.48         1.26 o
  -4  10   4         16.75         22.48         2.53 o
  -3  10   4        832.44        834.04        12.28 o
  -2  10   4        876.94        867.38        17.97 o
  -1  10   4       1050.13       1043.74        10.71 o
   0  10   4         23.15         14.81         1.14 o
   1  10   4        403.04        370.95         5.50 o
   2  10   4         88.98         82.38         3.29 o
   3  10   4         62.87         63.81         3.06 o
   4  10   4        323.65        307.80         8.33 o
   5  10   4        186.47        176.38         5.25 o
   6  10   4         83.77         72.83         5.92 o
   7  10   4         26.36         24.65         4.28 o
   8  10   4        263.85        245.64        10.06 o
   9  10   4         16.74         15.50         4.84 o
  10  10   4          0.60          1.79         6.82 o
 -10  11   4         56.39         59.43         5.52 o
  -9  11   4          1.78         -2.78         2.78 o
  -8  11   4         90.46         86.30         5.48 o
  -7  11   4         33.08         31.07         3.47 o
  -6  11   4         32.26         32.11         2.72 o
  -5  11   4         87.45         81.67         3.88 o
  -4  11   4          1.52          1.53         1.83 o
  -3  11   4        966.50        943.60        13.68 o
  -2  11   4        303.46        252.10         7.80 o
  -1  11   4        114.31         97.07         2.66 o
   0  11   4        221.88        202.19         3.65 o
   1  11   4        383.44        386.68         6.90 o
   2  11   4        207.52        205.17         8.81 o
   3  11   4          0.33          0.40         1.30 o
   4  11   4        304.79        287.59         6.63 o
   5  11   4         21.53          9.76         2.80 o
   6  11   4        655.73        631.58        16.57 o
   7  11   4         95.86        106.47        10.44 o
   8  11   4        212.50        208.40         8.84 o
   9  11   4        152.18        149.46        10.09 o
  10  11   4         68.99         66.83         7.76 o
 -10  12   4          5.29          3.62         2.97 o
  -9  12   4        241.75        248.80         9.76 o
  -8  12   4         85.97         74.57         5.30 o
  -7  12   4        193.32        188.40         7.78 o
  -6  12   4        135.20        120.31         5.40 o
  -5  12   4         27.86         30.15         2.96 o
  -4  12   4          3.86          1.97         1.50 o
  -3  12   4       1039.34       1076.20        15.25 o
  -2  12   4          5.81          4.66         2.22 o
  -1  12   4        408.87        390.29        10.22 o
   0  12   4        349.39        317.29         6.31 o
   1  12   4        557.46        543.45         8.66 o
   2  12   4          4.17         -0.45         1.35 o
   3  12   4         67.20         61.12         2.98 o
   4  12   4        436.11        405.90         7.23 o
   5  12   4         26.46         23.80         3.24 o
   6  12   4         31.99         24.81         3.50 o
   7  12   4         28.21         26.97         3.57 o
   8  12   4         13.73          8.07         3.79 o
   9  12   4        188.02        209.40        12.12 o
 -10  13   4          0.55         -0.82         4.26 o
  -9  13   4          3.33          6.14         3.26 o
  -8  13   4        121.86        133.43         7.05 o
  -7  13   4          7.04          3.29         2.33 o
  -6  13   4          1.93         -0.75         1.64 o
  -5  13   4        357.06        357.63         8.68 o
  -4  13   4         16.63         12.54         2.10 o
  -3  13   4        126.43        117.36         5.95 o
  -2  13   4         41.17         42.49         3.84 o
  -1  13   4          3.58          4.16         2.47 o
   0  13   4        257.69        213.48         6.61 o
   1  13   4         47.61         52.17         2.79 o
   2  13   4          9.45         11.07         1.67 o
   3  13   4        206.98        190.58         5.30 o
   4  13   4        114.57        100.24         3.71 o
   5  13   4        132.81        129.02         5.73 o
   6  13   4        148.37        153.41         7.57 o
   7  13   4         35.67         27.62         3.76 o
   8  13   4         16.70         19.37         3.59 o
   9  13   4          6.94          6.47         2.86 o
  -9  14   4         13.78         13.66         4.00 o
  -8  14   4          4.12          8.06         2.68 o
  -7  14   4         46.77         46.09         4.40 o
  -6  14   4        255.75        248.36         9.11 o
  -5  14   4          0.31          0.34         1.63 o
  -4  14   4        183.15        187.84         6.39 o
  -3  14   4         81.95         72.86         4.93 o
  -2  14   4          0.02         -1.68         2.78 o
  -1  14   4        336.22        342.35        10.28 o
   0  14   4        208.65        197.94         7.95 o
   1  14   4         66.72         54.69         4.31 o
   2  14   4        270.23        280.39         6.61 o
   3  14   4          7.24          4.88         1.51 o
   4  14   4         61.43         64.03         3.61 o
   5  14   4        110.01         98.61         5.26 o
   6  14   4         13.26         14.61         2.67 o
   7  14   4          0.43         -0.46         3.77 o
   8  14   4         64.10         70.25         5.89 o
   9  14   4          1.03         -5.80         5.80 o
  -9  15   4          6.67         -0.68         3.83 o
  -8  15   4         45.61         50.75         5.94 o
  -7  15   4         52.34         61.62         4.38 o
  -6  15   4        219.36        216.82         7.70 o
  -5  15   4          1.09          1.34         2.19 o
  -4  15   4        179.12        178.44         7.91 o
  -3  15   4          1.01         -2.84         3.17 o
  -2  15   4        223.29        222.44        12.19 o
  -1  15   4          5.35          3.38         2.54 o
   0  15   4        383.69        418.67        11.06 o
   1  15   4          3.29          0.74         2.36 o
   2  15   4         10.04         14.05         2.91 o
   3  15   4         11.60          5.28         1.97 o
   4  15   4         34.32         32.00         3.21 o
   5  15   4          0.01         -2.16         2.16 o
   6  15   4          5.53          5.48         2.28 o
   7  15   4          3.71          7.24         2.66 o
   8  15   4          1.58          1.73         3.35 o
   9  15   4         11.10         21.23         6.69 o
  -7  16   4         12.90          6.01         2.54 o
  -6  16   4          5.94          4.01         2.40 o
  -5  16   4         70.09         73.37         4.70 o
  -4  16   4         16.61         16.15         3.07 o
  -3  16   4         97.10         90.70         5.89 o
  -2  16   4          0.00          0.61         2.51 o
  -1  16   4         31.95         29.46         3.69 o
   0  16   4         24.51         22.75         4.13 o
   1  16   4        124.75        118.51         6.51 o
   2  16   4          1.39          0.07         2.94 o
   3  16   4          2.37          2.87         3.21 o
   4  16   4          0.01         -0.50         2.10 o
   5  16   4         15.64         22.00         3.35 o
   6  16   4         14.38         20.02         3.06 o
   7  16   4        110.83        125.70         6.70 o
  -6  17   4         11.70          9.35         2.85 o
  -5  17   4         79.58         74.96         5.84 o
  -4  17   4          7.68          4.19         2.71 o
  -3  17   4         44.46         49.99         4.86 o
  -2  17   4        236.05        254.59         9.92 o
  -1  17   4          5.76          6.99         2.93 o
   0  17   4          8.50          4.53         3.07 o
   1  17   4        141.17        140.78         7.38 o
   2  17   4          6.14          8.61         2.86 o
   3  17   4          0.21         -0.62         2.37 o
   4  17   4          0.04         -2.03         3.10 o
   5  17   4         22.19         19.63         3.74 o
   6  17   4        130.72        135.30         7.94 o
   7  17   4         78.11         75.74        10.39 o
  -6  18   4         52.11         40.66         7.78 o
  -5  18   4         24.32         25.65         3.94 o
  -4  18   4        262.93        281.41        13.70 o
  -3  18   4         12.28          8.34         3.96 o
  -2  18   4          0.87          8.31         3.21 o
  -1  18   4         44.76         55.84         5.22 o
   0  18   4          0.55          0.55         3.32 o
   1  18   4        202.73        200.54         9.03 o
   2  18   4        116.49        122.12         7.11 o
   3  18   4         30.41         30.79         5.33 o
   4  18   4          0.70          3.45         3.11 o
   5  18   4          2.98          3.10         8.14 o
  -5  19   4         71.05         59.89         9.41 o
  -4  19   4          5.72         12.15         5.36 o
  -3  19   4          8.47          8.12         3.67 o
  -2  19   4         23.27         28.07         4.31 o
  -1  19   4         87.25         93.58         8.24 o
   0  19   4        259.69        280.33        19.52 o
   1  19   4          9.24         25.57        15.23 o
   2  19   4         10.55          7.32         2.75 o
   3  19   4          0.22         -1.73         6.61 o
  -3  20   4          4.92          0.79         4.12 o
  -2  20   4          9.06          1.95         4.91 o
  -1  20   4         50.08         42.17         6.10 o
   0  20   4         56.15         63.52         9.71 o
   1  20   4          3.51          2.96         4.16 o
   2  20   4         18.94         13.76         5.52 o
 -11   0   5          0.90          0.80         2.55 o
  -9   0   5       1758.83       1792.52        25.86 o
  -7   0   5          5.57          3.89         1.51 o
  -5   0   5        200.14        203.98         5.25 o
  -3   0   5        535.26        500.53         5.63 o
  -1   0   5        205.10        192.68         5.60 o
   1   0   5       6545.71       6836.97        62.65 o
   3   0   5      11704.88      12101.87       106.24 o
   5   0   5        267.42        299.23         5.59 o
   7   0   5         95.50         89.40         4.55 o
   9   0   5         73.95         66.70         6.12 o
  11   0   5         17.27          5.89         3.35 o
 -12   1   5          4.28          5.59         2.43 o
 -11   1   5         35.54         34.19         2.96 o
 -10   1   5        148.55        152.13         4.65 o
  -9   1   5        171.16        162.25         4.14 o
  -8   1   5       1010.99       1022.35        11.56 o
  -7   1   5       1383.08       1380.46        14.76 o
  -6   1   5         39.59         28.56         2.00 o
  -5   1   5         27.88         19.59         1.07 o
  -4   1   5         20.34         28.38         1.14 o
  -3   1   5        843.36        875.04         6.11 o
  -2   1   5       1730.93       1730.29        15.90 o
  -1   1   5        316.85        361.85         8.69 o
   0   1   5       2238.87       2168.35        27.41 o
   1   1   5         25.58         21.35         0.91 o
   2   1   5         14.72         10.82         0.70 o
   3   1   5       2525.38       2584.27        15.66 o
   4   1   5        511.33        504.84         5.55 o
   5   1   5        989.97       1011.01        12.67 o
   6   1   5       1216.20       1278.89        16.47 o
   7   1   5        153.38        153.19         4.20 o
   8   1   5          2.08          1.45         2.46 o
   9   1   5        162.89        163.06         5.43 o
  10   1   5          0.20          1.37         2.14 o
  11   1   5         12.21          7.43         2.28 o
  12   1   5         24.94         25.96         4.79 o
 -13   2   5          1.22         -4.82         4.82 o
 -12   2   5         30.40         29.84         3.97 o
 -11   2   5         72.74         72.99         4.55 o
 -10   2   5        550.44        552.90         9.10 o
  -9   2   5         68.59         70.97         2.82 o
  -8   2   5         44.12         44.99         2.52 o
  -7   2   5        224.33        220.35         4.55 o
  -6   2   5         97.49         76.83         2.77 o
  -5   2   5        137.96        139.32         3.14 o
  -4   2   5        243.08        209.81         3.19 o
  -3   2   5       2442.42       2641.54        15.08 o
  -2   2   5         87.50        106.24         2.49 o
  -1   2   5        118.52        127.71         2.75 o
   0   2   5       1435.42       1535.71        11.16 o
   1   2   5          5.74          3.11         0.47 o
   2   2   5        399.22        387.92         3.84 o
   3   2   5         19.77         26.38         1.07 o
   4   2   5        305.89        308.61         3.90 o
   5   2   5        293.76        289.75         6.88 o
   6   2   5        154.16        148.17         3.72 o
   7   2   5         31.89         28.08         1.85 o
   8   2   5         74.71         72.31         3.59 o
   9   2   5         11.83          9.56         2.01 o
  10   2   5         12.07         16.88         2.82 o
  11   2   5          2.22         -1.19         2.27 o
  12   2   5         43.79         43.16         5.62 o
 -13   3   5          0.68         -5.56         5.56 o
 -12   3   5          0.80         -3.15         3.15 o
 -11   3   5         85.75         90.51         4.99 o
 -10   3   5        185.33        185.98         5.16 o
  -9   3   5         65.82         69.37         2.81 o
  -8   3   5        334.47        329.92         5.99 o
  -7   3   5       1232.34       1227.75        11.66 o
  -6   3   5          0.23         -0.85         0.85 o
  -5   3   5       1181.27       1121.07        10.76 o
  -4   3   5        618.16        672.68         7.40 o
  -3   3   5       1704.04       1754.35        18.36 o
  -2   3   5       1064.44       1039.06         9.34 o
  -1   3   5        511.06        595.11        10.17 o
   0   3   5        203.77        225.13         3.14 o
   1   3   5        328.96        327.09         4.80 o
   2   3   5        578.88        598.81         7.09 o
   3   3   5       1427.68       1386.96        11.69 o
   4   3   5          6.75          4.21         1.02 o
   5   3   5        203.96        202.56         4.80 o
   6   3   5         86.43         88.16         4.42 o
   7   3   5          0.97         -0.44         1.29 o
   8   3   5          2.53          0.88         1.62 o
   9   3   5         89.25         85.27         4.11 o
  10   3   5          9.01         10.89         2.54 o
  11   3   5          7.00          6.49         2.51 o
  12   3   5         23.13         22.70         6.49 o
 -12   4   5         46.80         51.02         4.96 o
 -11   4   5         25.96         18.85         3.65 o
 -10   4   5          4.76          6.48         1.72 o
  -9   4   5        285.98        292.89         5.95 o
  -8   4   5         39.53         36.78         1.96 o
  -7   4   5       1356.83       1314.13        12.17 o
  -6   4   5        280.98        263.55         4.31 o
  -5   4   5        211.00        200.36         5.29 o
  -4   4   5         33.53         27.57         1.36 o
  -3   4   5        288.61        308.86         8.42 o
  -2   4   5         42.47         32.24         1.82 o
  -1   4   5       8080.33       8797.83        66.68 o
   0   4   5         55.14         61.12         1.44 o
   1   4   5       1321.56       1333.52        10.78 o
   2   4   5        143.87        167.99         3.09 o
   3   4   5        325.89        352.74         6.17 o
   4   4   5          5.63          1.41         0.80 o
   5   4   5        807.94        778.99        11.49 o
   6   4   5        299.02        298.70         8.78 o
   7   4   5        375.32        349.52        14.35 o
   8   4   5         80.16         84.72         4.51 o
   9   4   5         16.56         14.03         2.06 o
  10   4   5         27.63         29.38         5.35 o
  11   4   5          8.70          6.46         5.20 o
 -12   5   5          2.65          5.47         3.62 o
 -11   5   5          9.63          5.98         2.42 o
 -10   5   5         64.11         67.04         3.61 o
  -9   5   5         15.37         11.68         1.49 o
  -8   5   5          0.35         -1.13         1.13 o
  -7   5   5         98.76         86.83         2.75 o
  -6   5   5         93.68         89.56         2.66 o
  -5   5   5        292.14        296.94         4.26 o
  -4   5   5         27.58         47.98         1.64 o
  -3   5   5        702.92        649.41         8.76 o
  -2   5   5         16.24          5.88         1.48 o
  -1   5   5         39.36         42.97         1.56 o
   0   5   5        856.09        808.34         6.94 o
   1   5   5        702.11        792.26         7.60 o
   2   5   5        251.60        238.18         4.24 o
   3   5   5        422.39        428.81         5.66 o
   4   5   5         32.60         33.11         1.46 o
   5   5   5         37.11         36.92         1.61 o
   6   5   5        107.33        106.30         4.34 o
   7   5   5         55.73         51.51         3.31 o
   8   5   5        153.43        159.16         8.93 o
   9   5   5         29.58         31.60         4.44 o
  10   5   5         80.05         87.75         9.91 o
  11   5   5          0.67          3.76         8.54 o
 -12   6   5         51.18         59.44         9.67 o
 -11   6   5         72.27         61.82         6.73 o
 -10   6   5          2.14          3.42         1.56 o
  -9   6   5          0.23         -1.02         1.31 o
  -8   6   5        109.73        104.61         3.52 o
  -7   6   5         21.23         24.68         1.61 o
  -6   6   5        801.98        738.61        12.63 o
  -5   6   5        265.21        259.30         4.66 o
  -4   6   5        313.48        255.85         5.57 o
  -3   6   5         13.40         13.36         2.46 o
  -2   6   5         92.16         81.82         3.62 o
  -1   6   5        168.63        170.48         4.23 o
   0   6   5          9.06         11.54         0.95 o
   1   6   5        117.33        109.21         2.49 o
   2   6   5        121.37        126.15         2.88 o
   3   6   5        119.44        125.38         3.29 o
   4   6   5         23.34         13.65         1.98 o
   5   6   5         65.31         57.66         3.88 o
   6   6   5         15.65         12.01         2.13 o
   7   6   5         51.13         53.01         3.85 o
   8   6   5         52.33         50.94         5.18 o
   9   6   5          0.05         -3.23         3.23 o
  10   6   5          1.63          0.02         3.66 o
  11   6   5          0.26          3.85         4.36 o
 -11   7   5         93.47        116.69        10.43 o
 -10   7   5         11.70          4.81         1.62 o
  -9   7   5          1.26         -0.58         1.19 o
  -8   7   5         75.92         70.04         3.24 o
  -7   7   5        118.98        104.16         3.70 o
  -6   7   5          8.55          9.34         2.25 o
  -5   7   5       1304.36       1207.70        15.12 o
  -4   7   5         14.11         19.72         1.87 o
  -3   7   5         65.32         61.48         3.41 o
  -2   7   5          4.93          6.31         1.87 o
  -1   7   5        696.63        739.75        10.21 o
   0   7   5         23.37         28.97         1.36 o
   1   7   5       1246.78       1307.33        11.26 o
   2   7   5        195.17        210.31         3.79 o
   3   7   5        606.53        610.78         8.40 o
   4   7   5          0.15         -0.80         1.35 o
   5   7   5        246.47        228.67         7.31 o
   6   7   5         62.08         62.55         4.10 o
   7   7   5         28.14         25.52         2.94 o
   8   7   5          1.93          3.46         2.27 o
   9   7   5          4.45          3.12         3.18 o
  10   7   5         18.68         23.57         4.91 o
  11   7   5         95.89        112.59         9.03 o
 -11   8   5          4.14          7.36         3.45 o
 -10   8   5         78.67         92.48         5.07 o
  -9   8   5         59.39         60.12         3.84 o
  -8   8   5         43.39         39.60         2.99 o
  -7   8   5        287.16        293.89         7.42 o
  -6   8   5         90.26         86.36         3.91 o
  -5   8   5         19.02         27.35         2.65 o
  -4   8   5       1154.56       1121.97        14.34 o
  -3   8   5         12.85         13.36         1.96 o
  -2   8   5         23.44         21.38         1.55 o
  -1   8   5        683.79        660.23         7.98 o
   0   8   5         63.49         74.96         2.03 o
   1   8   5         18.78         22.98         1.18 o
   2   8   5        193.16        170.15         3.23 o
   3   8   5        223.69        239.95         4.97 o
   4   8   5         31.39         35.57         2.30 o
   5   8   5         62.89         66.93         2.88 o
   6   8   5         50.56         51.69         3.96 o
   7   8   5        108.04         95.22         5.39 o
   8   8   5         35.43         27.99         3.50 o
   9   8   5         62.40         70.36         6.89 o
  10   8   5         39.75         38.44         5.82 o
 -11   9   5         19.73         21.68         4.95 o
 -10   9   5        163.12        178.84         8.04 o
  -9   9   5          6.66         12.50         2.66 o
  -8   9   5         63.90         76.80         4.18 o
  -7   9   5          7.48          5.95         1.75 o
  -6   9   5          2.54          5.07         1.78 o
  -5   9   5          3.69          2.50         1.62 o
  -4   9   5       1765.03       1732.86        19.79 o
  -3   9   5        940.16        908.14        14.87 o
  -2   9   5        102.36         96.43         4.29 o
  -1   9   5         65.28         52.41         1.63 o
   0   9   5       2700.89       2645.05        18.58 o
   1   9   5         84.14         83.15         2.12 o
   2   9   5        290.61        286.35         4.89 o
   3   9   5         67.81         60.50         3.16 o
   4   9   5         69.29         66.76         3.23 o
   5   9   5         55.86         61.60         3.66 o
   6   9   5         24.15         12.72         3.04 o
   7   9   5         62.95         62.66         4.56 o
   8   9   5          6.46          1.81         2.10 o
   9   9   5         41.05         35.79         5.47 o
  10   9   5          2.37          4.11         3.39 o
 -10  10   5          0.66          1.81         2.04 o
  -9  10   5         78.21         88.25         5.60 o
  -8  10   5         12.70         14.08         2.27 o
  -7  10   5         47.13         50.60         3.48 o
  -6  10   5         13.85         18.93         2.00 o
  -5  10   5         16.20         15.03         1.78 o
  -4  10   5        180.49        183.05         5.58 o
  -3  10   5         17.79         12.22         2.07 o
  -2  10   5        805.52        769.73        18.48 o
  -1  10   5        610.38        575.20        10.20 o
   0  10   5        631.10        604.04         6.16 o
   1  10   5        352.93        362.30         5.22 o
   2  10   5         62.53         55.16         2.08 o
   3  10   5          3.79          1.83         1.20 o
   4  10   5        468.59        481.91         7.92 o
   5  10   5         99.03         83.91         5.98 o
   6  10   5         33.11         36.24         3.84 o
   7  10   5         93.07         90.65         5.65 o
   8  10   5          3.04          0.89         2.50 o
   9  10   5         19.06         11.83         4.14 o
  10  10   5          7.43         11.66         6.47 o
 -10  11   5          0.14         -1.29         4.90 o
  -9  11   5         45.95         50.57         5.91 o
  -8  11   5         24.79         19.66         3.07 o
  -7  11   5        174.54        155.99         5.92 o
  -6  11   5          0.04         -0.33         1.39 o
  -5  11   5        178.08        173.79         5.09 o
  -4  11   5          5.82          6.16         1.97 o
  -3  11   5         30.70         27.37         2.92 o
  -2  11   5          9.75          5.80         1.87 o
  -1  11   5          6.39          8.20         0.84 o
   0  11   5         99.76         98.37         2.64 o
   1  11   5          2.27          1.37         1.19 o
   2  11   5        329.95        316.71         5.75 o
   3  11   5        306.54        312.97         5.78 o
   4  11   5        290.01        273.12         7.18 o
   5  11   5        217.41        214.93         8.14 o
   6  11   5         88.55         96.58         5.82 o
   7  11   5          4.39          7.13         2.73 o
   8  11   5         86.84         79.02         5.70 o
   9  11   5         39.21         42.15         5.89 o
 -10  12   5          0.12          0.00         3.22 o
  -9  12   5        156.92        179.48        10.54 o
  -8  12   5         80.44         65.33         5.34 o
  -7  12   5          8.78          7.65         2.54 o
  -6  12   5        312.66        316.97         8.18 o
  -5  12   5         71.67         64.75         3.70 o
  -4  12   5         35.29         37.86         2.93 o
  -3  12   5        270.98        280.66        11.57 o
  -2  12   5         64.25         62.06         4.24 o
  -1  12   5        282.12        283.38         8.61 o
   0  12   5        491.45        436.42         6.90 o
   1  12   5          2.61          1.13         1.22 o
   2  12   5        131.18        122.14         4.10 o
   3  12   5         82.63         83.20         3.49 o
   4  12   5        259.88        247.49         6.75 o
   5  12   5         73.09         56.46         4.57 o
   6  12   5         45.23         48.08         4.60 o
   7  12   5        148.65        153.08         7.62 o
   8  12   5         24.42         17.75         3.39 o
   9  12   5        151.21        160.25        16.17 o
 -10  13   5          4.21         -0.71         4.47 o
  -9  13   5          7.44          5.40         3.19 o
  -8  13   5        126.43        149.43         9.46 o
  -7  13   5         32.07         24.63         3.91 o
  -6  13   5         27.07         34.02         3.00 o
  -5  13   5         12.22         10.88         1.93 o
  -4  13   5         37.80         43.61         3.26 o
  -3  13   5         15.75         10.94         2.59 o
  -2  13   5          1.92          0.96         2.02 o
  -1  13   5        167.02        161.67         6.78 o
   0  13   5        283.52        259.32         7.81 o
   1  13   5          2.89          2.29         1.30 o
   2  13   5         26.37         30.45         2.34 o
   3  13   5        212.91        208.53         5.64 o
   4  13   5         37.53         33.23         3.42 o
   5  13   5         63.38         56.98         4.04 o
   6  13   5         49.20         53.99         4.82 o
   7  13   5         16.89         24.74         3.75 o
   8  13   5          0.48         -1.00         2.73 o
   9  13   5          0.32         -0.26         4.54 o
  -9  14   5         94.22         89.86         7.79 o
  -8  14   5         74.90         78.74         7.08 o
  -7  14   5        223.15        215.41         8.76 o
  -6  14   5          0.30         -1.39         1.88 o
  -5  14   5         97.77         96.48         4.36 o
  -4  14   5        303.00        311.02        10.15 o
  -3  14   5         20.76         19.51         3.34 o
  -2  14   5         40.77         35.88         3.76 o
  -1  14   5        198.15        194.95         7.71 o
   0  14   5          6.66          8.27         2.07 o
   1  14   5         59.20         60.04         4.49 o
   2  14   5          1.11          0.86         1.34 o
   3  14   5         10.42          8.19         1.73 o
   4  14   5         43.21         41.18         3.51 o
   5  14   5         41.06         39.22         3.68 o
   6  14   5          1.66          4.20         2.14 o
   7  14   5          6.28          4.88         3.10 o
   8  14   5        198.33        211.55         9.78 o
  -9  15   5          0.90          5.87         4.26 o
  -8  15   5          2.14          3.86         5.67 o
  -7  15   5          4.67          2.15         2.48 o
  -6  15   5         28.37         27.14         3.01 o
  -5  15   5        146.90        158.07         6.52 o
  -4  15   5         47.09         47.24         4.50 o
  -3  15   5        253.09        263.40        12.94 o
  -2  15   5         76.65         81.15         5.49 o
  -1  15   5          0.21         -2.55         2.55 o
   0  15   5          1.73          1.18         3.17 o
   1  15   5         24.61         23.93         3.26 o
   2  15   5        103.15        101.78         4.95 o
   3  15   5        161.95        162.37         6.52 o
   4  15   5         26.91         28.37         3.17 o
   5  15   5         22.23         23.48         3.13 o
   6  15   5          6.92          8.80         3.12 o
   7  15   5         11.83         11.11         2.85 o
   8  15   5          1.45         -0.74         5.49 o
  -7  16   5         21.75         15.07         4.39 o
  -6  16   5          1.87          1.03         2.70 o
  -5  16   5         25.72         29.49         3.16 o
  -4  16   5         32.96         34.03         4.09 o
  -3  16   5         32.60         42.65         5.71 o
  -2  16   5         45.40         41.98         4.19 o
  -1  16   5         54.30         50.81         4.56 o
   0  16   5         16.32         15.58         3.76 o
   1  16   5         27.74         35.13         3.93 o
   2  16   5        170.71        157.85         7.45 o
   3  16   5          0.05          4.47         2.47 o
   4  16   5         85.86         87.65         6.25 o
   5  16   5          9.26         11.93         2.95 o
   6  16   5          6.63          4.46         2.28 o
   7  16   5          3.31          5.44         2.91 o
  -6  17   5         23.42         39.06         5.90 o
  -5  17   5          0.46          1.11         2.56 o
  -4  17   5          2.47          0.28         2.83 o
  -3  17   5        129.04        148.43        11.62 o
  -2  17   5         22.69         30.16         4.04 o
  -1  17   5          1.50          2.53         2.92 o
   0  17   5          5.39          8.50         3.84 o
   1  17   5         85.77         97.24         6.51 o
   2  17   5         23.55         24.42         3.63 o
   3  17   5          9.08          8.91         3.78 o
   4  17   5          9.53          8.84         3.10 o
   5  17   5          0.35         -2.88         2.88 o
   6  17   5         20.17         24.90         5.24 o
  -5  18   5          4.10         -0.31         2.84 o
  -4  18   5          0.00         -2.29         2.73 o
  -3  18   5         84.83         90.00         6.45 o
  -2  18   5         55.89         56.80         5.39 o
  -1  18   5        261.05        282.71        10.87 o
   0  18   5         35.80         42.69         5.72 o
   1  18   5         52.55         60.25         5.33 o
   2  18   5         24.63         31.67         4.07 o
   3  18   5          1.26          1.37         5.67 o
   4  18   5          4.58          2.75         3.16 o
  -4  19   5         10.60         12.40         5.76 o
  -3  19   5         57.15         45.07         6.11 o
  -2  19   5        134.14        137.11         8.11 o
  -1  19   5         20.67         31.84         5.48 o
   0  19   5         30.11         31.70        12.42 o
   1  19   5         15.18         19.55         4.61 o
   2  19   5         17.89         15.98         3.19 o
   3  19   5        111.04        110.13        12.42 o
  -3  20   5          1.37         -4.91         4.91 o
  -2  20   5         11.01          4.04         5.17 o
   0  20   5         28.65         39.97         8.39 o
   1  20   5         78.90         94.89        11.25 o
 -12   0   6          9.39          8.65         4.99 o
 -10   0   6          0.08         -1.12         1.88 o
  -8   0   6         85.74         79.54         4.29 o
  -6   0   6       1426.92       1372.30        33.09 o
  -4   0   6         41.43         70.37         2.45 o
  -2   0   6         13.62         10.65         1.55 o
   0   0   6         44.26         51.06         1.78 o
   2   0   6       1327.93       1497.99        26.91 o
   4   0   6          0.89          6.70         2.80 o
   6   0   6       1166.93       1189.10        14.23 o
   8   0   6         58.48         65.33         4.40 o
  10   0   6          4.04          4.71         3.61 o
 -12   1   6         21.63         16.62         3.92 o
 -11   1   6          6.24          6.84         2.05 o
 -10   1   6         60.11         65.17         2.89 o
  -9   1   6         47.24         47.78         2.38 o
  -8   1   6       1073.71       1053.75        11.94 o
  -7   1   6        267.58        267.34         5.67 o
  -6   1   6        253.19        260.99         4.13 o
  -5   1   6         24.17         34.02         1.48 o
  -4   1   6          7.93          3.09         0.51 o
  -3   1   6         96.08         76.60         1.61 o
  -2   1   6          3.01          5.02         0.83 o
  -1   1   6       1456.37       1547.61        31.22 o
   0   1   6          1.72          0.71         0.49 o
   1   1   6        212.01        234.65         4.24 o
   2   1   6        141.30        216.72         4.22 o
   3   1   6        492.72        488.05         4.91 o
   4   1   6       2203.03       2185.18        16.07 o
   5   1   6       3382.22       3554.04        25.59 o
   6   1   6        105.47        104.70         2.91 o
   7   1   6        103.46        103.16         3.64 o
   8   1   6         98.46        100.09         4.22 o
   9   1   6          6.30          4.49         1.75 o
  10   1   6         16.41         21.18         2.93 o
  11   1   6         15.76         20.49         3.09 o
  12   1   6          5.18          5.14         4.16 o
 -12   2   6          4.71         -0.27         3.58 o
 -11   2   6         10.06         12.43         3.78 o
 -10   2   6        103.79         96.93         3.46 o
  -9   2   6         93.69         85.99         3.34 o
  -8   2   6         14.50         14.08         1.58 o
  -7   2   6        956.49        919.29        11.54 o
  -6   2   6        130.14        131.38         3.03 o
  -5   2   6         80.42         73.78         2.55 o
  -4   2   6        220.85        230.22         4.71 o
  -3   2   6       1217.23       1381.41        10.63 o
  -2   2   6        172.89        188.39         3.22 o
  -1   2   6       1328.29       1370.27        15.00 o
   0   2   6         30.08         39.17         1.31 o
   1   2   6        690.86        856.26        10.36 o
   2   2   6        260.99        251.65         3.74 o
   3   2   6         89.29        129.09         2.56 o
   4   2   6        768.74        784.12         8.01 o
   5   2   6        156.77        150.93         2.59 o
   6   2   6        594.35        592.58         8.95 o
   7   2   6        193.06        193.43         4.58 o
   8   2   6        303.30        311.48         7.40 o
   9   2   6         30.48         35.25         2.94 o
  10   2   6         32.52         35.71         3.65 o
  11   2   6         54.71         59.05         5.15 o
  12   2   6          0.24          7.14         5.38 o
 -12   3   6          0.34         -2.71         2.71 o
 -11   3   6          2.69         -2.53         2.53 o
 -10   3   6          8.70          5.44         1.81 o
  -9   3   6         90.68         83.54         3.28 o
  -8   3   6          0.11          1.67         1.18 o
  -7   3   6          6.39          2.38         1.18 o
  -6   3   6         12.99         10.81         1.22 o
  -5   3   6        276.27        242.49         4.35 o
  -4   3   6         88.93         95.60         2.06 o
  -3   3   6          2.79          6.71         0.82 o
  -2   3   6        726.58        708.62         7.12 o
  -1   3   6        505.59        562.83        12.21 o
   0   3   6       3397.75       3573.29        32.36 o
   1   3   6       1521.06       1629.75        12.45 o
   2   3   6        313.99        323.36         5.20 o
   3   3   6         47.14         45.30         1.78 o
   4   3   6        415.22        397.13         5.92 o
   5   3   6         14.45          6.00         1.79 o
   6   3   6        138.00        132.96         4.61 o
   7   3   6         45.89         41.66         2.32 o
   8   3   6          9.37          5.96         2.03 o
   9   3   6          4.48          2.00         1.77 o
  10   3   6        109.62        121.60         6.08 o
  11   3   6          6.42         10.14         3.10 o
 -12   4   6         86.11         86.57         6.17 o
 -11   4   6          0.01         -1.36         2.47 o
 -10   4   6         11.07          9.05         2.55 o
  -9   4   6        191.88        183.76         5.34 o
  -8   4   6         57.03         57.02         2.38 o
  -7   4   6         36.31         41.95         1.96 o
  -6   4   6         24.15         23.65         1.40 o
  -5   4   6         12.49         12.58         1.32 o
  -4   4   6        461.21        470.69         6.29 o
  -3   4   6          4.23         -0.46         0.73 o
  -2   4   6       4913.91       5274.80        37.56 o
  -1   4   6        120.54        123.83         2.73 o
   0   4   6         14.15          9.88         0.84 o
   1   4   6         37.70         33.35         1.31 o
   2   4   6         29.20         22.68         1.48 o
   3   4   6         18.76         26.40         1.78 o
   4   4   6         73.53         67.68         1.72 o
   5   4   6         16.60         15.35         1.85 o
   6   4   6          1.36          0.09         1.61 o
   7   4   6         59.07         64.00         3.55 o
   8   4   6        122.78        126.82         5.45 o
   9   4   6         28.32         35.33         3.22 o
  10   4   6          0.03          9.15         3.27 o
  11   4   6         40.89         38.01        11.12 o
 -12   5   6         23.79         12.87         6.08 o
 -11   5   6         98.10        105.24         6.44 o
 -10   5   6         38.79         41.05         3.82 o
  -9   5   6         35.50         28.99         2.13 o
  -8   5   6          7.25          4.49         1.53 o
  -7   5   6          0.33          0.47         0.96 o
  -6   5   6          2.83         -0.29         1.28 o
  -5   5   6        203.19        184.61         3.81 o
  -4   5   6         59.29         70.01         2.32 o
  -3   5   6        425.35        383.54         6.44 o
  -2   5   6        825.35        973.78        13.30 o
  -1   5   6       1487.24       1559.08        21.08 o
   0   5   6        110.74         96.35         2.45 o
   1   5   6        101.58        113.50         2.58 o
   2   5   6         69.79         56.47         1.99 o
   3   5   6        207.01        216.71         5.24 o
   4   5   6        222.63        188.24         5.57 o
   5   5   6         96.84         86.91         4.74 o
   6   5   6          5.40          2.23         1.62 o
   7   5   6        156.87        154.19         5.54 o
   8   5   6         13.03         11.37         2.84 o
   9   5   6          2.99         -0.90         2.39 o
  10   5   6         51.84         59.47         9.87 o
  11   5   6          8.91         15.79         9.05 o
 -12   6   6          0.10         -5.76         5.76 o
 -11   6   6         12.87         12.86         4.68 o
 -10   6   6          0.19          1.53         2.00 o
  -9   6   6         52.32         57.23         2.88 o
  -8   6   6         33.51         33.07         2.12 o
  -7   6   6         63.79         60.02         3.31 o
  -6   6   6        707.40        668.55         8.55 o
  -5   6   6         35.01         38.25         1.54 o
  -4   6   6         72.49         59.21         2.74 o
  -3   6   6        192.43        181.50         5.69 o
  -2   6   6        866.36        892.99        13.33 o
  -1   6   6        394.91        399.06         5.61 o
   0   6   6        195.13        240.55         3.89 o
   1   6   6        859.34        895.13        11.35 o
   2   6   6        544.42        525.82         7.15 o
   3   6   6        178.11        162.25         3.56 o
   4   6   6         10.88         12.21         1.76 o
   5   6   6         63.07         60.22         3.76 o
   6   6   6          0.03         -2.54         2.54 o
   7   6   6         16.31         16.00         3.12 o
   8   6   6          1.43         -0.06         2.96 o
   9   6   6        234.02        243.23        12.18 o
  10   6   6         22.76         21.15         4.59 o
  11   6   6         95.46        118.07         9.51 o
 -11   7   6         32.33         35.00         5.60 o
 -10   7   6         31.70         35.30         3.75 o
  -9   7   6         46.90         41.61         3.14 o
  -8   7   6         57.47         64.48         3.25 o
  -7   7   6        123.51        105.33         4.37 o
  -6   7   6        230.85        219.93         5.99 o
  -5   7   6        781.11        778.45        11.55 o
  -4   7   6        274.78        265.61         4.50 o
  -3   7   6          2.39          1.35         2.18 o
  -2   7   6       1643.51       1575.63        17.64 o
  -1   7   6          1.64          0.66         1.14 o
   0   7   6       1004.51       1026.78         9.25 o
   1   7   6         14.03         14.25         1.20 o
   2   7   6        181.79        186.15         3.50 o
   3   7   6        147.78        155.52         3.57 o
   4   7   6        562.11        553.04        11.44 o
   5   7   6          9.40          3.20         2.04 o
   6   7   6          2.05          0.35         2.02 o
   7   7   6         30.04         29.52         3.20 o
   8   7   6          6.25          5.68         2.07 o
   9   7   6         32.95         36.30         5.43 o
  10   7   6        110.41        118.42        11.62 o
 -11   8   6          9.09          2.87         3.08 o
 -10   8   6         44.12         48.82         4.47 o
  -9   8   6          0.89         -1.80         1.80 o
  -8   8   6          0.25         -1.13         1.70 o
  -7   8   6         19.13         19.61         2.27 o
  -6   8   6        227.20        167.91         5.39 o
  -5   8   6       1840.65       1756.12        20.14 o
  -4   8   6          0.86         -1.74         1.74 o
  -3   8   6        106.42         91.72         5.37 o
  -2   8   6          9.96         13.40         1.73 o
  -1   8   6          8.07          4.29         1.12 o
   0   8   6        302.96        289.73         5.13 o
   1   8   6        987.47       1036.19        10.02 o
   2   8   6        160.91        161.55         3.54 o
   3   8   6        302.50        302.26         9.39 o
   4   8   6         64.55         65.23         3.08 o
   5   8   6          0.23         -1.10         1.97 o
   6   8   6         53.88         44.31         3.85 o
   7   8   6         10.41          6.86         2.23 o
   8   8   6         17.93         24.78         3.35 o
   9   8   6         18.50          9.17        10.05 o
  10   8   6         12.85         18.19         4.64 o
 -10   9   6          0.59          5.05         3.95 o
  -9   9   6          0.51         -1.98         2.13 o
  -8   9   6         17.43         17.51         2.42 o
  -7   9   6          2.65          5.27         1.71 o
  -6   9   6         57.05         52.93         3.29 o
  -5   9   6        392.75        384.09         8.20 o
  -4   9   6        100.82         88.63         5.37 o
  -3   9   6       1349.27       1250.33        35.17 o
  -2   9   6        821.36        761.55        13.52 o
  -1   9   6        846.07        810.36        10.74 o
   0   9   6         18.26         19.39         1.12 o
   1   9   6         44.03         41.68         1.67 o
   2   9   6         13.59         12.03         1.25 o
   3   9   6        643.75        635.33        11.97 o
   4   9   6          0.30         -0.93         1.47 o
   5   9   6         82.03         80.80         6.54 o
   6   9   6         49.42         40.42         3.75 o
   7   9   6        138.82        145.66         8.39 o
   8   9   6          7.72          8.67         3.76 o
   9   9   6          0.04         -3.24         3.36 o
  10   9   6         13.70         20.37         5.40 o
 -10  10   6         15.78         12.27         3.06 o
  -9  10   6        284.98        268.53        12.39 o
  -8  10   6         28.09         23.47         3.22 o
  -7  10   6        277.42        272.70         8.78 o
  -6  10   6          1.12         -0.27         2.19 o
  -5  10   6         15.94         13.31         1.92 o
  -4  10   6          5.21          1.93         1.36 o
  -3  10   6        227.32        243.32         7.65 o
  -2  10   6        286.74        268.37         9.08 o
  -1  10   6       1324.43       1336.62        13.72 o
   0  10   6        172.60        177.01         3.07 o
   1  10   6        587.95        592.23         6.49 o
   2  10   6         97.92        101.39         2.88 o
   3  10   6         54.00         51.94         2.41 o
   4  10   6         66.49         61.08         2.85 o
   5  10   6          4.62          7.99         2.44 o
   6  10   6         35.98         32.15         3.51 o
   7  10   6          8.95          8.43         3.19 o
   8  10   6          1.21         -0.80         2.38 o
   9  10   6         14.09         17.16         4.64 o
  10  10   6         53.65         62.83        10.32 o
 -10  11   6         45.95         55.98         5.98 o
  -9  11   6          4.92          6.11         3.48 o
  -8  11   6         51.81         61.47         4.78 o
  -7  11   6          5.10          7.30         2.01 o
  -6  11   6          1.17          3.51         1.53 o
  -5  11   6         69.93         66.80         3.31 o
  -4  11   6        144.12        137.15         5.12 o
  -3  11   6         31.00         23.76         2.47 o
  -2  11   6          5.86          8.79         2.16 o
  -1  11   6          2.90          3.77         1.08 o
   0  11   6        116.15        107.30         2.48 o
   1  11   6         70.37         63.91         2.30 o
   2  11   6        851.27        834.21         9.20 o
   3  11   6         72.63         72.91         2.98 o
   4  11   6         66.47         58.74         2.69 o
   5  11   6          0.24          2.43         2.45 o
   6  11   6        143.68        132.23         6.77 o
   7  11   6         12.36         20.06         3.35 o
   8  11   6        275.22        260.86        10.09 o
   9  11   6          0.97         -0.74         3.39 o
 -10  12   6         78.02         78.00         7.52 o
  -9  12   6          1.19          5.65         7.59 o
  -8  12   6         17.56         20.42         5.88 o
  -7  12   6        106.12        110.94         6.00 o
  -6  12   6         57.18         62.00         4.40 o
  -5  12   6         14.07         16.22         2.18 o
  -4  12   6        102.95        102.18         6.36 o
  -3  12   6         58.13         55.37         4.15 o
  -2  12   6          1.47          2.68         2.03 o
  -1  12   6         54.79         57.36         3.01 o
   0  12   6         42.23         42.18         2.22 o
   1  12   6         68.57         59.42         2.42 o
   2  12   6         55.65         51.07         2.56 o
   3  12   6        191.35        171.79         4.25 o
   4  12   6          0.97         -0.22         1.60 o
   5  12   6          1.10          2.58         2.00 o
   6  12   6        337.41        320.59        10.71 o
   7  12   6          5.86         -0.38         2.50 o
   8  12   6          0.27         -2.68         2.68 o
   9  12   6         85.73         87.96         8.13 o
 -10  13   6         27.98         21.77         6.19 o
  -9  13   6         73.11         75.50         7.24 o
  -8  13   6         48.40         53.17         8.39 o
  -7  13   6         23.24         27.02         4.60 o
  -6  13   6         83.26         80.21         4.35 o
  -5  13   6        229.36        219.84         8.04 o
  -4  13   6         14.17         12.65         2.64 o
  -3  13   6        332.00        330.21        10.00 o
  -2  13   6         35.85         29.42         4.18 o
  -1  13   6         57.17         44.92         3.80 o
   0  13   6         69.38         64.33         3.37 o
   1  13   6         32.76         34.17         3.01 o
   2  13   6         77.01         68.26         3.31 o
   3  13   6          6.22          3.93         1.43 o
   4  13   6         11.12          7.30         1.51 o
   5  13   6         15.67         14.57         2.58 o
   6  13   6         13.89         12.97         2.66 o
   7  13   6          2.76          1.75         2.52 o
   8  13   6         10.16         11.15         3.28 o
  -9  14   6          2.84          3.40         2.91 o
  -8  14   6          1.05         -0.52         4.30 o
  -7  14   6          0.59         -1.47         3.10 o
  -6  14   6         14.31         15.89         3.16 o
  -5  14   6         14.93         23.84         3.56 o
  -4  14   6        170.56        168.33         7.52 o
  -3  14   6         31.59         36.43         6.21 o
  -2  14   6        240.76        233.23         8.63 o
  -1  14   6         49.40         44.14         6.19 o
   0  14   6          0.52         -0.21         1.79 o
   1  14   6        405.64        406.42         9.64 o
   2  14   6        128.76        130.61         5.39 o
   3  14   6         81.03         74.70         3.37 o
   4  14   6        193.46        209.20         6.35 o
   5  14   6         14.30         16.79         2.84 o
   6  14   6          7.19          3.68         3.26 o
   7  14   6         88.89         93.43         5.92 o
   8  14   6         14.91         20.96         4.53 o
  -8  15   6          6.62         12.20         3.78 o
  -7  15   6          0.91         -2.68         2.68 o
  -6  15   6         22.04         20.58         6.64 o
  -5  15   6         21.92         24.09         2.98 o
  -4  15   6        159.26        163.44        11.52 o
  -3  15   6          4.93          7.60         2.86 o
  -2  15   6         94.30         94.83         5.81 o
  -1  15   6         23.86         21.81         3.19 o
   0  15   6        116.12        124.94         8.19 o
   1  15   6          0.16          2.66         2.73 o
   2  15   6        112.19        126.11         5.51 o
   3  15   6         16.43         19.41         2.40 o
   4  15   6          3.83          7.44         2.32 o
   5  15   6          1.31          4.46         2.28 o
   6  15   6         45.23         52.25         4.34 o
   7  15   6         24.08         26.79         3.56 o
   8  15   6          4.40          6.12         4.24 o
  -7  16   6          6.26          1.62         3.51 o
  -6  16   6         32.29         32.79         5.40 o
  -5  16   6         49.90         44.59         3.84 o
  -4  16   6         40.93         41.31         5.50 o
  -3  16   6         25.86         22.93         3.94 o
  -2  16   6         34.01         32.52         3.93 o
  -1  16   6         97.89         99.38         6.18 o
   0  16   6         37.59         46.20         5.55 o
   1  16   6          0.98         -1.84         2.28 o
   2  16   6         12.16          8.72         2.67 o
   3  16   6          6.86          5.30         2.67 o
   4  16   6          5.85          7.98         3.00 o
   5  16   6          0.04         -2.94         2.94 o
   6  16   6          0.92          1.54         2.43 o
   7  16   6          3.44          0.85         4.59 o
  -6  17   6         11.12          6.81         4.83 o
  -5  17   6        103.14        101.85         9.45 o
  -4  17   6         21.59         25.67         3.68 o
  -3  17   6         13.32         14.59         3.27 o
  -2  17   6          5.67          6.56         4.71 o
  -1  17   6          2.73          3.59         4.62 o
   0  17   6        213.48        219.90        11.64 o
   1  17   6         47.27         53.81         7.09 o
   2  17   6          3.26          1.97         2.82 o
   3  17   6         63.91         70.40         5.86 o
   4  17   6          5.14          1.87         2.85 o
   5  17   6         27.62         24.12         3.95 o
  -4  18   6         36.13         33.00         4.24 o
  -3  18   6         51.48         52.31         5.15 o
  -2  18   6        206.11        208.81         9.47 o
  -1  18   6          0.92          7.58         4.08 o
   0  18   6          6.86          6.05         3.65 o
   1  18   6          0.16         -3.53         3.53 o
   2  18   6          0.48          1.62         2.76 o
   3  18   6         68.99         75.21         7.45 o
   4  18   6         94.98        111.74         9.03 o
  -4  19   6          0.05          2.54         4.29 o
  -3  19   6        104.56        115.16         8.99 o
  -2  19   6          0.17          0.38         2.81 o
  -1  19   6          1.08          0.14         4.33 o
   0  19   6          3.22          2.23         3.74 o
   1  19   6         38.21         38.22         5.60 o
   2  19   6         52.44         52.05         5.89 o
   0  20   6         18.05         22.09         6.57 o
   1  20   6         83.05         78.90        10.44 o
 -11   0   7         47.69         45.30         5.18 o
  -9   0   7        186.57        196.11         7.27 o
  -7   0   7        435.47        390.97        26.09 o
  -5   0   7        222.43        233.98         8.21 o
  -3   0   7          1.77          0.48         0.45 o
  -1   0   7        159.63        208.13         3.93 o
   1   0   7        974.48        961.75        42.64 o
   3   0   7        278.66        253.01         5.98 o
   5   0   7        693.29        728.12        16.13 o
   7   0   7       1987.91       2032.40        40.22 o
   9   0   7        160.23        180.88         9.96 o
  11   0   7         34.85         30.31         5.08 o
 -12   1   7         20.37         16.66         3.29 o
 -11   1   7         16.68         22.26         3.44 o
 -10   1   7         99.93         94.24         3.78 o
  -9   1   7         14.69         11.17         1.70 o
  -8   1   7        253.17        250.95         5.92 o
  -7   1   7         20.06         12.87         1.61 o
  -6   1   7        988.12        946.27        13.25 o
  -5   1   7       3288.29       3306.41        26.70 o
  -4   1   7        369.54        332.25         4.40 o
  -3   1   7        609.57        602.80         7.16 o
  -2   1   7          3.16          1.06         0.81 o
  -1   1   7       1316.84       1353.52        24.59 o
   0   1   7         55.13         45.27         1.36 o
   1   1   7        370.40        418.87         4.75 o
   2   1   7        610.56        611.17         8.20 o
   3   1   7        792.63        919.51        10.94 o
   4   1   7        639.16        634.30         5.75 o
   5   1   7        110.92         97.72         3.78 o
   6   1   7          4.39          5.63         1.00 o
   7   1   7        411.07        428.99        10.38 o
   8   1   7        516.89        529.04        10.03 o
   9   1   7          0.00         -0.37         1.84 o
  10   1   7          9.83          6.95         2.82 o
  11   1   7          2.15          1.18         2.15 o
 -12   2   7          2.34         -0.47         2.44 o
 -11   2   7        107.15        103.53         8.59 o
 -10   2   7        118.52        123.26         4.80 o
  -9   2   7          0.10          0.85         1.26 o
  -8   2   7       1144.71       1108.37        14.25 o
  -7   2   7          6.93          7.29         1.43 o
  -6   2   7          4.38          4.58         1.10 o
  -5   2   7        412.23        397.77         6.82 o
  -4   2   7        508.00        481.79         6.22 o
  -3   2   7        254.68        239.81         3.50 o
  -2   2   7        710.07        695.22         9.67 o
  -1   2   7        242.76        275.61         6.77 o
   0   2   7        435.20        459.96         7.42 o
   1   2   7         86.71         83.14         1.71 o
   2   2   7        427.24        416.05         6.80 o
   3   2   7        221.44        238.92         3.84 o
   4   2   7         48.40         37.23         1.64 o
   5   2   7          9.91          7.73         1.71 o
   6   2   7       2616.00       2632.04        24.42 o
   7   2   7          3.76          2.60         2.63 o
   8   2   7         14.66         13.80         2.15 o
   9   2   7          2.74          1.82         1.80 o
  10   2   7         11.81         11.43         3.03 o
  11   2   7          6.75          7.96         2.81 o
 -12   3   7          6.36          3.19         2.36 o
 -11   3   7          3.98          1.41         3.30 o
 -10   3   7         44.39         40.81         2.97 o
  -9   3   7        117.06        118.50         3.87 o
  -8   3   7        674.59        659.14        12.00 o
  -7   3   7         46.58         46.05         2.52 o
  -6   3   7        185.80        172.19         4.77 o
  -5   3   7        338.59        304.49         7.12 o
  -4   3   7        488.61        501.71         5.18 o
  -3   3   7        981.84        993.31         8.92 o
  -2   3   7        454.31        534.25        10.56 o
  -1   3   7       3529.73       3932.50        53.14 o
   0   3   7        251.90        246.36         4.38 o
   1   3   7         46.04         53.58         1.52 o
   2   3   7        182.80        182.44         3.17 o
   3   3   7        140.39        140.42         2.81 o
   4   3   7          1.79          1.21         0.98 o
   5   3   7        539.54        501.00         9.05 o
   6   3   7        214.36        208.49         5.31 o
   7   3   7          4.04          1.24         1.72 o
   8   3   7        139.03        137.67         5.69 o
   9   3   7         75.39         70.79         4.45 o
  10   3   7         21.63         24.70         3.94 o
  11   3   7          0.17          5.03         2.88 o
 -12   4   7          1.40          0.30         2.82 o
 -11   4   7         32.91         34.75         4.04 o
 -10   4   7        171.42        151.94         5.90 o
  -9   4   7         90.02         96.36         4.60 o
  -8   4   7        331.37        326.51         6.05 o
  -7   4   7         52.87         60.58         2.32 o
  -6   4   7         10.74          7.89         2.29 o
  -5   4   7       1286.19       1260.31        11.42 o
  -4   4   7          8.26         11.60         0.99 o
  -3   4   7          1.97          2.32         0.71 o
  -2   4   7         63.08         81.52         2.72 o
  -1   4   7         43.89         37.88         1.62 o
   0   4   7       1565.91       1784.61        16.62 o
   1   4   7       1706.26       1707.41        15.01 o
   2   4   7         48.38         37.26         1.93 o
   3   4   7        409.54        403.73         5.20 o
   4   4   7         59.72         69.77         2.24 o
   5   4   7          3.65          2.92         2.10 o
   6   4   7          1.74          2.14         1.98 o
   7   4   7          1.74          0.05         1.78 o
   8   4   7        253.25        251.12         7.80 o
   9   4   7        101.91        109.82         5.52 o
  10   4   7         14.94         19.24         3.68 o
  11   4   7          0.50          9.94         6.80 o
 -12   5   7         12.72         16.24         6.50 o
 -11   5   7          0.08         -2.10         3.97 o
 -10   5   7         72.97         70.16         4.92 o
  -9   5   7         22.77         22.45         2.51 o
  -8   5   7        318.23        314.14         6.85 o
  -7   5   7        261.43        229.05         4.74 o
  -6   5   7        403.03        390.93         5.94 o
  -5   5   7          2.72          1.50         1.02 o
  -4   5   7        282.67        258.86         4.61 o
  -3   5   7        210.08        215.65         3.48 o
  -2   5   7         18.15         26.72         1.58 o
  -1   5   7        715.73        715.75         7.23 o
   0   5   7        898.65        926.22        11.16 o
   1   5   7         23.94         23.69         1.24 o
   2   5   7        525.64        498.86         8.60 o
   3   5   7        544.92        550.03        14.60 o
   4   5   7       1113.07       1122.86        11.17 o
   5   5   7        609.24        580.67        10.82 o
   6   5   7        184.93        175.50         6.10 o
   7   5   7         65.49         72.58         3.99 o
   8   5   7          1.18          1.37         2.54 o
   9   5   7          0.03         -0.07         2.21 o
  10   5   7         55.70         71.48         7.05 o
  11   5   7          1.04          9.98         5.82 o
 -11   6   7          5.98          4.49         3.37 o
 -10   6   7         44.27         44.60        11.78 o
  -9   6   7          0.31         -0.73         1.76 o
  -8   6   7        144.87        146.76         4.74 o
  -7   6   7          0.12          1.44         1.39 o
  -6   6   7          7.31          3.94         1.38 o
  -5   6   7         47.10         39.12         1.87 o
  -4   6   7        206.57        175.54         3.81 o
  -3   6   7        149.50        128.67         6.15 o
  -2   6   7        805.06        749.62        10.79 o
  -1   6   7        181.62        186.82         3.81 o
   0   6   7        290.02        323.04         5.35 o
   1   6   7        230.36        243.78         4.15 o
   2   6   7         22.72         15.56         1.12 o
   3   6   7        557.96        533.31         9.00 o
   4   6   7        213.36        198.73         5.63 o
   5   6   7        206.87        213.22         7.06 o
   6   6   7        113.64        110.43         5.40 o
   7   6   7         16.90         16.70         2.61 o
   8   6   7          8.51          2.74         2.55 o
   9   6   7         97.58        108.41         7.94 o
  10   6   7          0.10         -1.54         3.80 o
 -11   7   7         13.97         22.18         4.77 o
 -10   7   7          0.60         -1.97         2.84 o
  -9   7   7         65.67         63.23         4.05 o
  -8   7   7         85.48         84.15         4.41 o
  -7   7   7         24.83         17.82         2.02 o
  -6   7   7          9.55          8.01         1.54 o
  -5   7   7         86.28         57.87         2.96 o
  -4   7   7          0.01          0.66         0.86 o
  -3   7   7       1190.76       1136.64        21.21 o
  -2   7   7         10.06         15.24         1.58 o
  -1   7   7         21.33         14.83         1.56 o
   0   7   7          0.02          0.16         0.79 o
   1   7   7        211.17        197.72         3.81 o
   2   7   7         60.31         57.53         2.18 o
   3   7   7        266.07        288.28         5.14 o
   4   7   7        271.39        256.61         6.57 o
   5   7   7        145.92        154.81         6.25 o
   6   7   7         37.45         29.18         3.36 o
   7   7   7         90.88         91.15         5.24 o
   8   7   7          0.11         -2.13         4.07 o
   9   7   7         30.90         23.42         4.71 o
  10   7   7          2.00          6.74         4.35 o
 -11   8   7          6.54         14.43         4.43 o
 -10   8   7         17.38         12.50         2.63 o
  -9   8   7          0.83         -0.07         1.80 o
  -8   8   7         10.98         16.29         2.39 o
  -7   8   7         73.70         81.07         3.96 o
  -6   8   7         21.82         20.91         2.09 o
  -5   8   7        240.43        249.73         6.31 o
  -4   8   7        218.38        199.28         5.16 o
  -3   8   7         35.27         34.84         3.94 o
  -2   8   7        377.15        385.99         7.06 o
  -1   8   7        246.74        224.66         5.14 o
   0   8   7        488.97        483.55         5.61 o
   1   8   7        301.13        283.88         4.47 o
   2   8   7         94.45         92.72         2.66 o
   3   8   7        144.84        127.01         3.48 o
   4   8   7          0.48         -2.05         2.05 o
   5   8   7        179.89        172.44         6.79 o
   6   8   7         83.09         75.99         6.48 o
   7   8   7          6.62          5.33         2.10 o
   8   8   7         44.93         46.20         5.52 o
   9   8   7        144.07        172.47        10.65 o
  10   8   7         21.58         18.29         4.56 o
 -10   9   7         13.98         14.51         2.99 o
  -9   9   7          0.23         -1.33         1.89 o
  -8   9   7        116.61        115.83         6.16 o
  -7   9   7         41.15         43.83         3.14 o
  -6   9   7        595.72        613.38        11.86 o
  -5   9   7          1.39          0.22         1.22 o
  -4   9   7        593.27        546.49        11.15 o
  -3   9   7        827.53        803.48        14.49 o
  -2   9   7         49.86         59.56         3.33 o
  -1   9   7        109.71        103.82         3.69 o
   0   9   7        248.30        243.96         3.93 o
   1   9   7        652.38        657.98         7.05 o
   2   9   7       2121.56       2146.62        16.73 o
   3   9   7          0.24          1.15         1.28 o
   4   9   7        352.25        361.76         9.06 o
   5   9   7         47.14         36.77         3.51 o
   6   9   7          0.04         -0.45         2.34 o
   7   9   7         52.30         58.30         4.62 o
   8   9   7         55.23         66.09         5.03 o
   9   9   7         19.39         22.81         4.79 o
  10   9   7         13.48         13.22         4.33 o
 -10  10   7          2.09          1.29         2.62 o
  -9  10   7         15.58         11.98         2.52 o
  -8  10   7          2.44         -0.09         2.40 o
  -7  10   7        119.65        125.01         6.39 o
  -6  10   7         85.91         81.45         4.09 o
  -5  10   7         31.84         35.81         3.37 o
  -4  10   7          0.03          1.71         1.57 o
  -3  10   7        189.76        189.50         6.84 o
  -2  10   7       1389.51       1387.61        20.48 o
  -1  10   7         11.79         17.79         1.97 o
   0  10   7       1004.52        971.77         8.52 o
   1  10   7        274.13        265.30         4.29 o
   2  10   7        871.50        857.90         9.10 o
   3  10   7        140.88        141.12         3.62 o
   4  10   7        100.87         90.83         3.27 o
   5  10   7         14.28         14.01         2.77 o
   6  10   7         73.72         64.20         4.90 o
   7  10   7         44.06         51.16         4.55 o
   8  10   7          8.45         12.72         4.27 o
   9  10   7         63.58         68.64         9.81 o
 -10  11   7          5.81          9.19         3.71 o
  -9  11   7        130.74        140.05         9.34 o
  -8  11   7          2.43          2.88         2.45 o
  -7  11   7         35.43         35.03         3.39 o
  -6  11   7         17.27         16.10         2.26 o
  -5  11   7        308.57        307.89         9.03 o
  -4  11   7          4.43          1.70         1.87 o
  -3  11   7        100.63        107.24         5.39 o
  -2  11   7         24.41         23.82         2.43 o
  -1  11   7        425.59        418.08         7.30 o
   0  11   7        115.55        108.29         2.53 o
   1  11   7          9.13          9.47         1.04 o
   2  11   7         15.70         13.66         1.34 o
   3  11   7          0.62          0.21         1.16 o
   4  11   7        110.72        103.05         3.59 o
   5  11   7        131.34        142.54         6.88 o
   6  11   7          5.01          2.37         2.48 o
   7  11   7        173.64        189.19         8.41 o
   8  11   7          0.26          2.18         2.49 o
   9  11   7          5.91          6.77         3.51 o
 -10  12   7         57.63         65.59         6.83 o
  -9  12   7          0.36          3.23         4.67 o
  -8  12   7         22.97         16.78         4.22 o
  -7  12   7        344.09        348.43        11.14 o
  -6  12   7         46.34         50.38         3.93 o
  -5  12   7          0.17          0.14         1.58 o
  -4  12   7        248.38        250.75         7.49 o
  -3  12   7         37.26         34.86         3.47 o
  -2  12   7        181.48        175.82         6.99 o
  -1  12   7        230.29        244.10         5.81 o
   0  12   7         42.68         37.43         2.22 o
   1  12   7         14.84         12.56         1.30 o
   2  12   7        105.20         95.31         3.04 o
   3  12   7          7.32          8.95         1.78 o
   4  12   7        323.33        312.07         6.42 o
   5  12   7         77.22         74.50         4.50 o
   6  12   7        202.21        225.62         9.01 o
   7  12   7          4.41          3.19         2.60 o
   8  12   7          0.00          3.26         2.59 o
   9  12   7         69.05         80.88        11.20 o
  -9  13   7         11.64         14.90         4.21 o
  -8  13   7         67.09         78.09         7.05 o
  -7  13   7         39.85         40.00         5.29 o
  -6  13   7        114.88        112.39         7.56 o
  -5  13   7         57.70         59.55         4.26 o
  -4  13   7          1.55         -2.26         2.26 o
  -3  13   7         97.76        101.87         5.73 o
  -2  13   7         65.28         60.31         6.98 o
  -1  13   7         29.49         23.21         3.09 o
   0  13   7          5.40          3.75         1.80 o
   1  13   7          0.59          4.63         1.97 o
   2  13   7        122.59        113.20         4.22 o
   3  13   7          5.82          3.84         1.27 o
   4  13   7         48.28         48.16         3.23 o
   5  13   7         64.07         69.40         4.44 o
   6  13   7         46.91         51.52         4.15 o
   7  13   7          0.82         -0.18         2.47 o
   8  13   7          6.20          3.73         2.63 o
  -9  14   7          1.82          3.84         4.44 o
  -8  14   7         28.45         27.53         5.02 o
  -7  14   7        103.34         96.37         7.64 o
  -6  14   7         15.66         21.52         3.39 o
  -5  14   7        438.04        441.63        15.97 o
  -4  14   7         16.37         16.87         3.05 o
  -3  14   7         38.07         45.09         4.63 o
  -2  14   7        414.86        438.44        12.10 o
  -1  14   7          1.79          3.58         2.94 o
   0  14   7          0.24          1.84         3.16 o
   1  14   7        252.60        241.09         7.45 o
   2  14   7          2.53          7.42         2.10 o
   3  14   7         61.00         65.53         3.66 o
   4  14   7          5.99          8.49         1.96 o
   5  14   7         58.23         66.13         4.52 o
   6  14   7         35.03         34.38         3.53 o
   7  14   7         25.13         35.79         4.20 o
   8  14   7          5.69          1.64         3.98 o
  -7  15   7          8.56          5.51         7.90 o
  -6  15   7         35.58         45.40         5.77 o
  -5  15   7         16.07         17.74         3.15 o
  -4  15   7          0.67          9.92         3.03 o
  -3  15   7        226.77        248.44        10.64 o
  -2  15   7          8.30          6.27         2.87 o
  -1  15   7         89.78        101.59         6.02 o
   0  15   7         48.39         43.25         5.22 o
   1  15   7          7.66          7.03         2.08 o
   2  15   7          8.05          9.86         2.20 o
   3  15   7        119.08        130.26         5.20 o
   4  15   7          0.94          2.84         2.53 o
   5  15   7        101.11        103.92         5.63 o
   6  15   7        108.37        100.86         6.27 o
   7  15   7         16.73         13.12         6.17 o
   8  15   7          2.00          5.85         5.07 o
  -7  16   7          0.45         -0.56         4.96 o
  -6  16   7          0.00         -3.65         3.65 o
  -5  16   7          0.06         -2.89         2.89 o
  -4  16   7         53.71         43.40         4.77 o
  -3  16   7         79.60         79.66         5.69 o
  -2  16   7         42.61         39.01         4.11 o
  -1  16   7          7.52         11.01         2.85 o
   0  16   7         63.67         56.77         6.10 o
   1  16   7          7.13         14.81         3.26 o
   2  16   7         22.29         31.23         3.23 o
   3  16   7          0.20         -1.73         2.47 o
   4  16   7         15.66         14.13         4.55 o
   5  16   7          0.91          0.37         2.65 o
   6  16   7         36.00         47.74        14.58 o
  -6  17   7         57.72         66.40        10.00 o
  -5  17   7          0.70          8.58         3.67 o
  -4  17   7         33.88         35.99         4.87 o
  -3  17   7         58.24         66.71         5.58 o
  -2  17   7          7.00          5.64         3.08 o
  -1  17   7        276.66        298.76        17.22 o
   0  17   7         66.07         68.81         7.00 o
   1  17   7          7.12         11.23         3.88 o
   2  17   7          4.07          5.78         2.68 o
   3  17   7          0.18          0.64         2.81 o
   4  17   7         18.24         17.40         3.72 o
   5  17   7         12.36         10.75         3.96 o
  -4  18   7         36.52         41.78         4.77 o
  -3  18   7          0.01         10.44         3.21 o
  -2  18   7         13.31         22.83         3.75 o
  -1  18   7         15.17         19.99         4.87 o
   0  18   7          7.72          1.52         3.23 o
   1  18   7        104.84        111.45         8.55 o
   2  18   7         52.61         53.71         4.93 o
   3  18   7         12.17          5.64         3.09 o
   4  18   7          1.46         -2.93         4.74 o
  -4  19   7         19.79         16.04         5.88 o
  -3  19   7         55.84         64.79         9.96 o
  -2  19   7          6.13          8.19         3.20 o
  -1  19   7         57.91         72.54         7.48 o
   0  19   7        109.58        114.47         8.95 o
   1  19   7         57.54         57.47         8.88 o
   2  19   7          7.78         11.90         5.60 o
   1  20   7         62.90         70.43         9.92 o
 -12   0   8         91.90        106.13        11.78 o
 -10   0   8        654.50        641.36        14.51 o
  -8   0   8       1018.55        981.43        55.01 o
  -6   0   8        786.86        776.51        21.92 o
  -4   0   8       3909.53       3777.29        46.73 o
  -2   0   8       1623.91       1519.56        30.14 o
   0   0   8         70.15         81.40         2.87 o
   2   0   8        231.99        275.43         9.01 o
   4   0   8         31.68         44.05         2.15 o
   6   0   8         30.29         26.32         3.72 o
   8   0   8        163.47        200.84        14.02 o
  10   0   8         41.24         49.74         6.32 o
 -12   1   8          0.14          0.23         2.99 o
 -11   1   8        131.28        132.46         7.08 o
 -10   1   8         29.54         26.84         2.24 o
  -9   1   8        220.93        221.38         6.09 o
  -8   1   8         98.48         98.10         4.45 o
  -7   1   8        425.03        410.72         8.80 o
  -6   1   8       1658.59       1585.48        25.03 o
  -5   1   8          9.05          9.02         1.18 o
  -4   1   8         10.59          3.96         0.76 o
  -3   1   8         17.63         17.63         1.06 o
  -2   1   8        140.28        133.56         2.62 o
  -1   1   8        515.95        460.80        13.15 o
   0   1   8        236.86        253.70         6.01 o
   1   1   8       1906.41       2059.47        54.52 o
   2   1   8        965.14       1026.55         9.75 o
   3   1   8        411.93        447.63         5.18 o
   4   1   8         45.30         37.98         1.36 o
   5   1   8        305.85        290.64         5.40 o
   6   1   8        916.17        893.74        12.92 o
   7   1   8        598.09        621.66        10.72 o
   8   1   8        167.29        182.50         6.55 o
   9   1   8         18.10         15.55         2.74 o
  10   1   8          0.11          1.71         2.39 o
  11   1   8          0.41         -2.50         2.50 o
 -12   2   8          0.00          0.92         2.61 o
 -11   2   8         24.00         20.54         3.24 o
 -10   2   8        135.84        116.69         5.35 o
  -9   2   8         20.44         17.34         2.07 o
  -8   2   8         68.61         67.96         5.00 o
  -7   2   8        147.91        134.30         4.98 o
  -6   2   8        541.40        534.46        14.09 o
  -5   2   8         95.86         90.63         4.12 o
  -4   2   8         28.53         37.94         2.36 o
  -3   2   8        627.41        648.23         7.47 o
  -2   2   8        157.72        192.57         4.57 o
  -1   2   8         88.63         89.18         1.81 o
   0   2   8        230.83        238.01         3.49 o
   1   2   8       2437.35       2582.45        26.39 o
   2   2   8         66.01         59.75         2.02 o
   3   2   8         91.62         82.98         2.13 o
   4   2   8         83.10         79.10         2.24 o
   5   2   8         51.06         56.97         2.96 o
   6   2   8        124.94        134.56         5.09 o
   7   2   8        213.61        200.42         6.67 o
   8   2   8         15.39          9.42         2.92 o
   9   2   8        104.77        109.38         5.53 o
  10   2   8         47.56         43.63         4.72 o
  11   2   8          3.58          3.26         3.41 o
 -12   3   8         75.91         75.36         7.06 o
 -11   3   8         35.76         40.70         5.74 o
 -10   3   8          5.73          3.92         2.10 o
  -9   3   8         83.49         88.18         4.97 o
  -8   3   8        397.58        396.45         7.81 o
  -7   3   8         48.79         40.47         2.60 o
  -6   3   8       1895.39       1893.43        20.26 o
  -5   3   8         10.94         10.84         1.63 o
  -4   3   8        361.25        361.16         5.92 o
  -3   3   8       1043.22        997.23        13.81 o
  -2   3   8        274.37        286.45         5.25 o
  -1   3   8        134.88        166.88         3.44 o
   0   3   8        434.68        454.24        10.54 o
   1   3   8         81.56         93.47         2.35 o
   2   3   8        713.00        728.82         6.74 o
   3   3   8        444.31        461.02         7.77 o
   4   3   8          9.76         11.52         1.30 o
   5   3   8         75.59         71.25         3.05 o
   6   3   8          2.03          1.51         1.49 o
   7   3   8         31.71         19.57         2.37 o
   8   3   8         22.86         25.33         2.96 o
   9   3   8          0.66          0.95         2.09 o
  10   3   8          0.61          2.37         2.97 o
  11   3   8          2.75          6.60         3.08 o
 -12   4   8         33.57         57.22         9.25 o
 -11   4   8         13.34          8.03         2.63 o
 -10   4   8        112.41        109.82         5.38 o
  -9   4   8         25.97         23.08         3.08 o
  -8   4   8         63.77         59.33         4.26 o
  -7   4   8        262.71        251.73         5.40 o
  -6   4   8        119.06        104.74         3.73 o
  -5   4   8        132.55        138.07         2.79 o
  -4   4   8        121.71        113.43         2.35 o
  -3   4   8          4.96          5.25         0.98 o
  -2   4   8       2069.34       2098.82        24.20 o
  -1   4   8        101.75        129.34         4.08 o
   0   4   8       5309.83       5676.02        68.86 o
   1   4   8        511.52        513.98         6.68 o
   2   4   8         91.63         90.23         2.62 o
   3   4   8          1.12          1.81         0.80 o
   4   4   8        653.22        653.57         9.93 o
   5   4   8         29.77         27.87         2.23 o
   6   4   8        481.04        473.99         9.66 o
   7   4   8          2.11          0.04         1.53 o
   8   4   8        118.41        124.28         5.68 o
   9   4   8         12.11         15.32         2.74 o
  10   4   8         11.55          7.74         3.02 o
 -12   5   8         34.57         42.35         8.78 o
 -11   5   8        176.08        200.10         8.94 o
 -10   5   8         37.91         35.27         3.77 o
  -9   5   8         56.49         56.18         4.36 o
  -8   5   8         50.94         50.68         4.18 o
  -7   5   8        132.54        103.58         4.61 o
  -6   5   8        142.93        128.35         3.26 o
  -5   5   8         20.82         26.67         2.22 o
  -4   5   8         51.58         52.32         2.02 o
  -3   5   8        327.13        299.78         4.41 o
  -2   5   8         19.89         27.25         2.28 o
  -1   5   8        827.49        727.49         8.37 o
   0   5   8          2.07         -1.30         1.71 o
   1   5   8        232.25        211.34         4.32 o
   2   5   8        416.54        451.60         6.24 o
   3   5   8        210.47        199.74         4.48 o
   4   5   8        206.31        194.10         6.35 o
   5   5   8        858.75        812.96        12.91 o
   6   5   8          8.48          6.77         2.31 o
   7   5   8         39.57         42.09         3.49 o
   8   5   8         20.88         18.21         2.56 o
   9   5   8         61.02         67.62         5.20 o
  10   5   8         50.45         48.48         6.34 o
 -11   6   8         24.94         28.39         4.72 o
 -10   6   8         17.41         13.63         2.88 o
  -9   6   8         11.20          9.12         2.41 o
  -8   6   8          0.14          0.38         1.77 o
  -7   6   8        586.18        589.47        11.42 o
  -6   6   8         17.22         15.78         1.95 o
  -5   6   8        288.05        267.72         4.36 o
  -4   6   8         15.35         10.95         0.81 o
  -3   6   8        103.15         97.96         2.33 o
  -2   6   8          6.85          6.73         0.89 o
  -1   6   8         89.25         68.64         3.60 o
   0   6   8        537.48        514.24         9.29 o
   1   6   8        478.64        474.78         5.87 o
   2   6   8        172.15        163.62         3.70 o
   3   6   8         34.99         24.47         2.25 o
   4   6   8        278.84        265.37         4.96 o
   5   6   8         10.10          5.38         2.91 o
   6   6   8        187.07        180.46         6.98 o
   7   6   8         44.78         49.93         5.45 o
   8   6   8         21.26         22.87         4.33 o
   9   6   8          0.74          2.50         2.45 o
  10   6   8          9.46         14.53         4.63 o
 -11   7   8          5.00         10.61         3.56 o
 -10   7   8         15.06         17.16         4.04 o
  -9   7   8          5.22          4.43         2.07 o
  -8   7   8        102.57        100.80         4.96 o
  -7   7   8          0.11         -0.08         1.91 o
  -6   7   8        258.66        272.83         6.72 o
  -5   7   8         87.25         75.80         3.69 o
  -4   7   8        389.31        330.60         6.09 o
  -3   7   8        586.50        577.60        10.40 o
  -2   7   8        461.24        439.86         5.96 o
  -1   7   8         81.19         76.59         2.97 o
   0   7   8        831.37        802.10         9.14 o
   1   7   8         19.10         14.54         1.22 o
   2   7   8       1115.79       1108.46        10.43 o
   3   7   8         13.39         14.09         1.82 o
   4   7   8        616.72        614.07         9.60 o
   5   7   8         44.37         36.63         3.48 o
   6   7   8         90.19         92.17         5.20 o
   7   7   8         16.65         22.99         3.84 o
   8   7   8          3.44          4.28         3.31 o
   9   7   8         62.03         70.72         8.05 o
  10   7   8         28.73         41.38         5.75 o
 -11   8   8          7.84         13.47         5.25 o
 -10   8   8        156.09        152.90         9.55 o
  -9   8   8         15.75         17.75         2.77 o
  -8   8   8         69.74         68.61         4.27 o
  -7   8   8          8.20          1.03         2.18 o
  -6   8   8          0.76         -2.32         2.35 o
  -5   8   8         79.89         87.83         4.15 o
  -4   8   8         20.40         43.28         2.19 o
  -3   8   8       1345.83       1247.73        23.57 o
  -2   8   8         82.24         75.16         3.43 o
  -1   8   8        342.18        320.00         6.34 o
   0   8   8        145.29        144.46         3.69 o
   1   8   8        283.86        271.34         4.53 o
   2   8   8        224.36        211.65         4.39 o
   3   8   8       1962.44       1976.24        16.24 o
   4   8   8        692.45        681.51        11.70 o
   5   8   8         10.31          7.66         2.39 o
   6   8   8        194.08        189.64         7.59 o
   7   8   8          9.50          7.59         3.03 o
   8   8   8          0.78         -0.34         3.07 o
   9   8   8          3.97         13.55         4.22 o
  10   8   8          2.76          3.73         9.56 o
 -11   9   8         68.26         68.39         9.47 o
 -10   9   8         11.20          8.12         2.87 o
  -9   9   8        202.05        201.92         7.41 o
  -8   9   8         38.34         41.20         3.53 o
  -7   9   8         54.97         66.65         4.80 o
  -6   9   8         25.60         23.11         3.19 o
  -5   9   8         79.29         84.25         4.34 o
  -4   9   8         20.64         17.09         2.30 o
  -3   9   8        558.28        550.88        17.01 o
  -2   9   8        404.66        394.23         7.60 o
  -1   9   8        959.98        942.74        12.87 o
   0   9   8          0.30         -0.92         1.10 o
   1   9   8        208.61        195.36         3.92 o
   2   9   8        317.65        314.31         4.91 o
   3   9   8         53.12         47.92         2.26 o
   4   9   8         81.92         85.35         4.13 o
   5   9   8        335.57        332.08         9.91 o
   6   9   8         16.13         15.53         2.97 o
   7   9   8         30.42         33.95         4.87 o
   8   9   8         38.10         28.58         4.82 o
   9   9   8          1.12          3.02         3.18 o
 -11  10   8          2.62         -1.43         4.19 o
 -10  10   8        135.23        116.62         7.06 o
  -9  10   8         69.91         67.49         4.52 o
  -8  10   8         17.43         17.72         3.39 o
  -7  10   8        168.37        157.06         7.23 o
  -6  10   8          2.29          1.76         2.30 o
  -5  10   8        275.87        267.86        12.99 o
  -4  10   8         42.32         46.49         3.43 o
  -3  10   8          8.06          6.07         3.16 o
  -2  10   8         24.45         16.83         2.16 o
  -1  10   8        106.78         86.93         3.68 o
   0  10   8        146.05        153.34         3.24 o
   1  10   8        375.98        399.07         8.07 o
   2  10   8         26.45         19.28         1.43 o
   3  10   8        232.51        222.20         4.67 o
   4  10   8        393.63        417.73         7.97 o
   5  10   8        354.37        361.80        10.67 o
   6  10   8        209.78        192.95         8.16 o
   7  10   8          0.00         -2.57         2.57 o
   8  10   8         12.24         15.42         4.36 o
   9  10   8          0.06         -3.49         3.51 o
 -10  11   8         84.63         94.08        12.93 o
  -9  11   8         29.34         46.49         4.05 o
  -8  11   8         47.42         44.53         4.44 o
  -7  11   8          9.07          2.53         2.52 o
  -6  11   8        278.43        291.57        12.10 o
  -5  11   8          9.40         10.04         3.14 o
  -4  11   8         94.94        107.38         4.59 o
  -3  11   8         86.38         85.14         4.99 o
  -2  11   8         40.80         33.64         3.19 o
  -1  11   8         81.05         66.69         3.22 o
   0  11   8        463.01        478.43         6.84 o
   1  11   8        363.10        356.20         5.31 o
   2  11   8        170.65        165.49         3.49 o
   3  11   8         93.21         89.69         3.08 o
   4  11   8        583.95        583.71         9.57 o
   5  11   8         81.50         81.59         5.00 o
   6  11   8          3.92          7.83         2.54 o
   7  11   8         68.40         81.97         6.02 o
   8  11   8         78.63         82.61         6.06 o
   9  11   8          0.03          4.66         4.81 o
 -10  12   8         22.35         18.84         4.31 o
  -9  12   8         18.94         16.77         3.34 o
  -8  12   8        132.05        149.40         9.43 o
  -7  12   8        164.76        176.27         8.13 o
  -6  12   8         83.29         92.61         5.65 o
  -5  12   8        294.94        297.53        10.27 o
  -4  12   8         90.83         88.71         4.64 o
  -3  12   8          0.11          0.02         1.87 o
  -2  12   8         91.90         93.88         5.31 o
  -1  12   8        270.81        282.17         7.73 o
   0  12   8         25.95         25.83         2.46 o
   1  12   8         31.10         25.48         2.46 o
   2  12   8          2.31          1.20         1.05 o
   3  12   8         84.00         80.36         3.10 o
   4  12   8         14.19         13.50         1.95 o
   5  12   8          0.08          1.84         2.17 o
   6  12   8         12.20          9.91         3.56 o
   7  12   8         11.66         11.61         5.61 o
   8  12   8        104.39         90.37         6.44 o
  -9  13   8          5.81          0.15         3.28 o
  -8  13   8         66.44         69.37         8.39 o
  -7  13   8         23.43         25.14         6.83 o
  -6  13   8         45.27         38.26         3.96 o
  -5  13   8        145.18        152.39         7.27 o
  -4  13   8        152.36        154.89         7.17 o
  -3  13   8        273.57        258.20         9.09 o
  -2  13   8         27.89         31.24         3.46 o
  -1  13   8        285.33        287.61         9.37 o
   0  13   8         53.24         58.26         4.51 o
   1  13   8         45.69         43.96         3.32 o
   2  13   8         47.47         47.12         3.00 o
   3  13   8          8.32          7.20         1.46 o
   4  13   8          1.62          2.50         1.74 o
   5  13   8         39.86         44.33         5.52 o
   6  13   8         77.76         70.50         7.07 o
   7  13   8         97.92         99.48         5.62 o
   8  13   8          0.05         -1.81         4.94 o
  -8  14   8        104.14        100.80        11.92 o
  -7  14   8         17.30         27.91        10.87 o
  -6  14   8          3.35         -1.35         2.31 o
  -5  14   8         53.92         57.80         4.86 o
  -4  14   8          0.45          1.28         2.26 o
  -3  14   8        207.87        222.19         8.74 o
  -2  14   8        282.44        293.99         9.94 o
  -1  14   8          7.39          9.87         2.71 o
   0  14   8        222.25        222.54         8.61 o
   1  14   8          0.53          1.80         1.81 o
   2  14   8          1.68          2.43         1.94 o
   3  14   8         52.48         59.24         3.85 o
   4  14   8        125.03        135.15         5.51 o
   5  14   8          1.26          2.19         1.78 o
   6  14   8         82.10         97.41         8.26 o
   7  14   8          5.56          2.12         3.23 o
   8  14   8          4.03          2.98         9.41 o
  -7  15   8          2.55         -1.91         3.46 o
  -6  15   8         15.88         12.35         2.86 o
  -5  15   8         46.09         46.58         5.67 o
  -4  15   8        119.64        118.32         6.74 o
  -3  15   8        130.92        133.95         7.08 o
  -2  15   8         75.14         92.60         7.60 o
  -1  15   8          9.13          2.89         2.95 o
   0  15   8         77.25         79.58         8.49 o
   1  15   8         26.30         30.37         3.09 o
   2  15   8        180.65        194.88         8.18 o
   3  15   8         16.51         14.94         2.30 o
   4  15   8          7.72          5.09         4.08 o
   5  15   8          5.70          3.82         2.57 o
   6  15   8          1.52          3.69         2.25 o
   7  15   8          0.62          1.86         2.33 o
  -6  16   8         18.46         11.73         5.58 o
  -5  16   8          0.10         -1.55         2.55 o
  -4  16   8        106.77        125.95         7.21 o
  -3  16   8         43.91         39.03         5.11 o
  -2  16   8        120.28        132.36         7.28 o
  -1  16   8         21.68         25.63         5.31 o
   0  16   8         71.99         61.15         6.76 o
   1  16   8        145.24        133.39         8.81 o
   2  16   8         50.63         52.60         3.99 o
   3  16   8         79.36         77.86         6.00 o
   4  16   8          0.03         -2.07         2.56 o
   5  16   8          0.28          1.17         4.17 o
   6  16   8          4.46          2.10         7.40 o
  -5  17   8          0.86         -1.02         2.70 o
  -4  17   8          3.81          2.77         2.69 o
  -3  17   8        152.67        144.26         7.85 o
  -2  17   8         14.79         16.91         4.54 o
  -1  17   8          8.81         13.34         4.12 o
   0  17   8          7.71          2.81         6.87 o
   1  17   8          4.56          8.30         4.17 o
   2  17   8        187.24        207.12         9.07 o
   3  17   8         28.43         33.92         4.49 o
   4  17   8          1.38          0.92         2.78 o
   5  17   8         11.84          8.50         5.34 o
  -4  18   8         38.04         43.62         5.81 o
  -3  18   8         11.04         18.66         3.70 o
  -2  18   8        103.27        126.18         7.68 o
  -1  18   8         12.06          6.68         3.69 o
   0  18   8        191.98        193.84        25.09 o
   1  18   8         35.50         50.79        10.65 o
   2  18   8         10.82          7.49         3.39 o
   3  18   8          8.36          9.28         4.96 o
   4  18   8          0.11          2.70         4.04 o
  -2  19   8         18.52         34.53         7.85 o
  -1  19   8         81.47         86.19        11.16 o
   0  19   8          0.11          2.04         4.27 o
   1  19   8          0.37          8.42         5.24 o
 -11   0   9         66.43         85.63        10.56 o
  -9   0   9        199.31        186.40         9.27 o
  -7   0   9         71.20         77.90         7.83 o
  -5   0   9       1153.77       1066.94        20.32 o
  -3   0   9        253.16        234.20         7.78 o
  -1   0   9        143.27        125.79         3.37 o
   1   0   9          2.71          1.79         1.12 o
   3   0   9        481.36        500.73        11.50 o
   5   0   9          1.16         -2.21         2.21 o
   7   0   9        260.12        256.66        10.74 o
   9   0   9        419.86        449.29        16.46 o
 -12   1   9         81.47         92.39        11.53 o
 -11   1   9          5.29          1.25         2.67 o
 -10   1   9          5.40         -0.34         1.92 o
  -9   1   9         20.61         22.84         2.61 o
  -8   1   9          0.70          1.37         2.73 o
  -7   1   9        641.17        635.52        16.20 o
  -6   1   9        458.17        442.13        12.78 o
  -5   1   9          4.39          3.79         1.98 o
  -4   1   9         32.57         25.47         1.48 o
  -3   1   9        679.03        607.38        10.52 o
  -2   1   9         16.20         14.29         1.05 o
  -1   1   9        731.00        671.37        13.49 o
   0   1   9        137.63        113.17         2.39 o
   1   1   9          1.84          3.99         0.89 o
   2   1   9          0.06         -0.51         0.85 o
   3   1   9          9.89         14.69         1.09 o
   4   1   9        353.44        365.40         5.47 o
   5   1   9         73.64         77.05         2.98 o
   6   1   9        154.08        157.51         4.33 o
   7   1   9          1.28          2.03         2.12 o
   8   1   9          8.48          9.57         2.53 o
   9   1   9         22.72         21.98         3.06 o
  10   1   9        165.26        174.46         8.83 o
 -11   2   9         20.76         22.48         2.89 o
 -10   2   9         36.74         40.04         3.99 o
  -9   2   9          0.12          0.56         2.14 o
  -8   2   9        141.93        136.04         8.86 o
  -7   2   9         12.83         16.69         2.89 o
  -6   2   9        631.33        596.40        17.04 o
  -5   2   9          2.14          4.78         1.94 o
  -4   2   9        680.19        619.64         8.16 o
  -3   2   9          6.70          4.87         1.04 o
  -2   2   9        270.93        222.99         4.17 o
  -1   2   9         25.67         22.35         1.09 o
   0   2   9        419.15        357.81         4.62 o
   1   2   9        452.05        475.89         9.49 o
   2   2   9         46.21         57.00         1.69 o
   3   2   9        429.96        430.73         5.67 o
   4   2   9        561.83        585.89         6.98 o
   5   2   9         20.42         17.90         1.92 o
   6   2   9         74.14         75.93         3.41 o
   7   2   9        245.01        232.93         7.37 o
   8   2   9        896.75        874.65        17.20 o
   9   2   9         55.38         51.54         4.03 o
  10   2   9          6.96          7.38         2.94 o
 -12   3   9          1.65         -1.91         3.74 o
 -11   3   9        216.66        227.36        10.99 o
 -10   3   9         58.53         47.82         4.29 o
  -9   3   9          2.44         -0.29         2.06 o
  -8   3   9         70.69         62.64         4.60 o
  -7   3   9          9.78         11.21         2.45 o
  -6   3   9         41.36         45.08         4.38 o
  -5   3   9          6.23          4.33         1.59 o
  -4   3   9        210.78        174.56         4.21 o
  -3   3   9        276.77        259.44         4.66 o
  -2   3   9        216.45        206.29         5.14 o
  -1   3   9        321.74        319.86         3.99 o
   0   3   9        687.59        701.13        13.46 o
   1   3   9       1355.62       1511.69        13.37 o
   2   3   9        344.41        361.54         5.29 o
   3   3   9         41.90         42.66         2.13 o
   4   3   9        524.38        517.58         6.64 o
   5   3   9        187.07        179.64         4.81 o
   6   3   9         96.54         97.32         3.89 o
   7   3   9          0.03         -2.08         2.08 o
   8   3   9         27.27         23.48         3.18 o
   9   3   9          8.32          2.26         3.09 o
  10   3   9        158.67        173.09         9.03 o
 -12   4   9          0.12         -0.77         4.40 o
 -11   4   9          7.55          8.45         3.38 o
 -10   4   9         38.98         33.96         3.84 o
  -9   4   9         20.08         25.03         3.43 o
  -8   4   9        235.01        210.79         7.98 o
  -7   4   9         15.76          8.71         2.85 o
  -6   4   9          3.29         -1.50         2.82 o
  -5   4   9          4.93          3.73         1.22 o
  -4   4   9        182.71        189.34         5.65 o
  -3   4   9        948.71        889.82        11.80 o
  -2   4   9        133.19        119.13         4.21 o
  -1   4   9         46.35         41.89         1.73 o
   0   4   9         11.42          5.25         1.38 o
   1   4   9        365.98        347.01         5.43 o
   2   4   9        361.93        367.87         5.37 o
   3   4   9        613.03        604.47         8.55 o
   4   4   9         22.34         20.76         1.53 o
   5   4   9         23.12         27.87         2.42 o
   6   4   9         26.40         27.35         2.41 o
   7   4   9         10.70         10.41         2.27 o
   8   4   9          0.16         -2.34         2.34 o
   9   4   9          1.76          0.84         2.26 o
  10   4   9         98.73         98.50         7.01 o
 -11   5   9        106.09        106.56         8.12 o
 -10   5   9          6.96          6.43         2.54 o
  -9   5   9          2.10          6.24         3.08 o
  -8   5   9        192.02        174.52         7.35 o
  -7   5   9        109.49        108.19         5.66 o
  -6   5   9        302.28        284.40        10.53 o
  -5   5   9         15.03          3.79         1.03 o
  -4   5   9       1015.98        894.81         9.84 o
  -3   5   9        191.36        185.09         4.04 o
  -2   5   9          0.13          0.30         0.66 o
  -1   5   9         28.63         22.19         1.43 o
   0   5   9         67.58         56.55         3.94 o
   1   5   9        152.19        140.80         3.28 o
   2   5   9       1623.91       1629.16        14.23 o
   3   5   9        367.98        356.77         5.78 o
   4   5   9          4.79          3.12         1.09 o
   5   5   9          1.38          0.20         1.55 o
   6   5   9          9.67          9.45         2.01 o
   7   5   9         49.09         44.91         3.51 o
   8   5   9          9.79         12.82         2.69 o
   9   5   9          6.61          5.37         2.50 o
  10   5   9          0.28         -3.55         3.57 o
 -11   6   9          0.22         -0.58         2.97 o
 -10   6   9        325.03        364.56        11.59 o
  -9   6   9         28.78         33.16         3.81 o
  -8   6   9          5.29          6.17         2.17 o
  -7   6   9          5.85          2.54         1.89 o
  -6   6   9          6.18          3.79         2.24 o
  -5   6   9         25.92         13.99         1.39 o
  -4   6   9        257.02        233.04         5.30 o
  -3   6   9         61.24         42.78         1.91 o
  -2   6   9        654.81        586.27         7.98 o
  -1   6   9        216.61        214.17         4.84 o
   0   6   9        470.01        438.25        11.40 o
   1   6   9        160.17        161.83         4.05 o
   2   6   9         73.26         76.00         2.66 o
   3   6   9          4.33          2.12         1.15 o
   4   6   9          9.37          9.40         1.39 o
   5   6   9         18.12         17.82         2.32 o
   6   6   9          0.10         -1.71         2.06 o
   7   6   9         67.74         57.67         5.36 o
   8   6   9         14.28         15.82         2.92 o
   9   6   9         34.99         29.51         5.60 o
  10   6   9         15.08          9.64         3.50 o
 -11   7   9          6.06          3.09         3.96 o
 -10   7   9         10.36          7.32         4.93 o
  -9   7   9         89.75         99.50         6.09 o
  -8   7   9         14.36          7.28         2.12 o
  -7   7   9         31.63         30.82         3.03 o
  -6   7   9         66.74         65.93         4.48 o
  -5   7   9         35.96         25.48         3.57 o
  -4   7   9         34.11         22.84         1.93 o
  -3   7   9        161.41        190.71         4.52 o
  -2   7   9         33.85         48.91         2.56 o
  -1   7   9       1017.68        950.76        11.78 o
   0   7   9        141.35        133.84         4.65 o
   1   7   9         22.15         17.80         1.42 o
   2   7   9        119.62        122.23         3.42 o
   3   7   9        406.40        404.33         7.25 o
   4   7   9         27.13         29.09         2.62 o
   5   7   9        305.17        277.06         7.54 o
   6   7   9          0.44         -0.39         3.38 o
   7   7   9         73.97         92.68         5.63 o
   8   7   9          0.07          4.86         3.42 o
   9   7   9          0.16         -2.09         2.42 o
 -11   8   9        107.27        104.69        11.41 o
 -10   8   9         36.95         42.75         5.74 o
  -9   8   9         21.25         16.92         2.82 o
  -8   8   9          0.97          0.39         1.96 o
  -7   8   9        145.40        147.96         5.99 o
  -6   8   9         29.81         26.58         3.94 o
  -5   8   9         12.51         20.91         3.47 o
  -4   8   9         57.08         56.29         4.97 o
  -3   8   9         29.81         20.07         2.21 o
  -2   8   9        625.08        527.02         9.23 o
  -1   8   9        113.88        114.68         3.89 o
   0   8   9         19.91         14.30         3.13 o
   1   8   9         14.06         10.34         1.08 o
   2   8   9        559.78        554.63         7.66 o
   3   8   9         23.41         24.84         2.14 o
   4   8   9        150.38        140.33         4.63 o
   5   8   9         95.05         92.69         5.34 o
   6   8   9         27.80         26.51         4.01 o
   7   8   9         23.90         25.56         3.41 o
   8   8   9         11.73         11.28         4.06 o
   9   8   9          6.16          9.55         3.75 o
 -11   9   9         42.30         46.23         8.00 o
 -10   9   9          1.58          0.10         3.12 o
  -9   9   9          3.64          0.53         2.13 o
  -8   9   9        380.46        375.83        10.08 o
  -7   9   9         17.32          7.66         3.10 o
  -6   9   9        282.89        275.91        18.61 o
  -5   9   9         83.07         74.44         7.21 o
  -4   9   9       1197.55       1177.77        17.78 o
  -3   9   9          1.28          0.83         1.90 o
  -2   9   9        448.80        381.58         7.57 o
  -1   9   9       1004.75        928.39        12.44 o
   0   9   9         62.29         52.08         2.76 o
   1   9   9        345.28        321.70         5.02 o
   2   9   9          8.16          9.45         1.34 o
   3   9   9        196.51        209.62         4.94 o
   4   9   9         90.89         90.45         3.86 o
   5   9   9         18.82         17.09         2.85 o
   6   9   9         36.03         37.38         3.97 o
   7   9   9        172.25        178.51        10.32 o
   8   9   9          0.75          0.70         3.39 o
   9   9   9          7.88          1.48         3.39 o
 -10  10   9         12.74         14.62         3.26 o
  -9  10   9         20.51         21.82         3.39 o
  -8  10   9         44.87         45.18         3.92 o
  -7  10   9         83.36         79.43         6.71 o
  -6  10   9         31.42         20.83         3.83 o
  -5  10   9        205.74        227.54        10.34 o
  -4  10   9        171.96        178.01         7.08 o
  -3  10   9          7.74          7.94         2.26 o
  -2  10   9        262.32        260.04         6.44 o
  -1  10   9        594.88        586.71        10.27 o
   0  10   9       1329.34       1315.60        13.89 o
   1  10   9        411.71        409.34         6.16 o
   2  10   9         33.95         26.00         1.64 o
   3  10   9         16.24         18.94         1.70 o
   4  10   9         21.99         18.77         2.36 o
   5  10   9         54.59         53.13         4.33 o
   6  10   9        213.69        224.29        11.13 o
   7  10   9          4.06          2.83         4.60 o
   8  10   9          5.09          3.07         3.32 o
   9  10   9          6.34          7.73         4.73 o
 -10  11   9         41.11         48.45         6.10 o
  -9  11   9        300.05        335.89        10.19 o
  -8  11   9         33.68         31.69         4.98 o
  -7  11   9          3.56         -0.81         3.04 o
  -6  11   9         19.10         30.41         4.84 o
  -5  11   9         44.06         43.48         5.20 o
  -4  11   9          7.00          7.22         2.37 o
  -3  11   9        563.83        596.70        13.40 o
  -2  11   9         15.46         14.86         2.12 o
  -1  11   9          1.13          0.98         1.38 o
   0  11   9        123.11        116.82         3.73 o
   1  11   9        496.65        514.74         6.76 o
   2  11   9         95.41         91.49         2.72 o
   3  11   9         19.17         28.76         2.00 o
   4  11   9         22.84         24.00         2.42 o
   5  11   9          5.33          4.59         1.81 o
   6  11   9         12.46         10.00         2.81 o
   7  11   9         87.64         77.28         6.77 o
   8  11   9         17.38         24.03        13.28 o
  -9  12   9         44.90         54.32         5.11 o
  -8  12   9         55.30         72.40         7.02 o
  -7  12   9          6.31          8.99         3.89 o
  -6  12   9          0.04         -0.40         3.15 o
  -5  12   9        410.67        431.00        12.29 o
  -4  12   9          0.15         -0.43         2.37 o
  -3  12   9          6.74          0.79         2.67 o
  -2  12   9        444.80        434.03        11.49 o
  -1  12   9          2.06          2.85         1.96 o
   0  12   9         94.17         82.87         3.80 o
   1  12   9         12.54         10.07         1.78 o
   2  12   9         15.36         14.28         1.38 o
   3  12   9         72.45         69.54         2.71 o
   4  12   9         63.83         58.53         3.37 o
   5  12   9          1.51          6.08         2.11 o
   6  12   9         10.00          8.63         2.22 o
   7  12   9         58.93         64.10         5.96 o
   8  12   9          4.80          7.30         3.49 o
  -8  13   9         15.96         21.12         4.44 o
  -7  13   9         17.25          7.51         5.13 o
  -6  13   9        247.41        261.28         8.48 o
  -5  13   9          4.99          7.42         2.38 o
  -4  13   9        199.21        190.00         7.02 o
  -3  13   9          5.77          8.51         2.42 o
  -2  13   9          0.89          3.48         2.36 o
  -1  13   9         34.25         39.30         3.40 o
   0  13   9        505.11        506.07        12.97 o
   1  13   9          1.32          1.47         1.61 o
   2  13   9        110.64        116.64         4.30 o
   3  13   9         60.24         60.00         3.18 o
   4  13   9         16.91         18.14         2.41 o
   5  13   9          0.19          2.89         2.12 o
   6  13   9          8.44          1.83         2.12 o
   7  13   9          0.81         -1.71         2.84 o
   8  13   9          1.82         -3.55         3.55 o
  -7  14   9         22.37         23.04         4.72 o
  -6  14   9          4.72          1.26         2.15 o
  -5  14   9         43.89         46.56         4.44 o
  -4  14   9         92.15         86.98         5.75 o
  -3  14   9         48.90         44.87         4.25 o
  -2  14   9          0.06          1.14         2.30 o
  -1  14   9         31.23         34.50         3.96 o
   0  14   9        163.68        174.61         7.83 o
   1  14   9        119.39        128.98         5.65 o
   2  14   9         10.30          6.44         1.89 o
   3  14   9        159.68        174.57         5.98 o
   4  14   9          7.05          9.69         2.62 o
   5  14   9         32.10         31.73         3.04 o
   6  14   9          4.19          3.34         3.24 o
   7  14   9          3.58          0.20         2.46 o
  -7  15   9          8.33          1.67         3.94 o
  -6  15   9         26.94         24.59         3.83 o
  -5  15   9          1.85         -1.28         2.25 o
  -4  15   9         77.84         81.39         5.81 o
  -3  15   9          6.03          4.43         2.43 o
  -2  15   9          6.46         13.18         4.27 o
  -1  15   9        372.86        378.46        11.74 o
   0  15   9          2.90          0.55         2.37 o
   1  15   9         30.73         35.42         4.02 o
   2  15   9          0.13          0.53         1.71 o
   3  15   9         33.53         41.58         3.81 o
   4  15   9         38.10         42.28         3.95 o
   5  15   9         44.88         47.17         4.94 o
   6  15   9          4.20          4.30         3.20 o
   7  15   9          2.49         -2.42         4.07 o
  -6  16   9          0.01         -4.35         4.35 o
  -5  16   9          4.39         -0.04         4.18 o
  -4  16   9          8.70          8.63         2.66 o
  -3  16   9          2.60          2.55         2.73 o
  -2  16   9        119.80        113.68        10.56 o
  -1  16   9          9.68          8.42         3.92 o
   0  16   9         36.34         41.54         7.43 o
   1  16   9          3.72          5.14         2.43 o
   2  16   9          0.07         -1.87         1.87 o
   3  16   9         11.44         10.18         2.72 o
   4  16   9         94.10        109.74         7.21 o
   5  16   9          0.01         -5.45         7.36 o
   6  16   9          0.29          3.19         4.31 o
  -5  17   9          1.40         -1.90         2.98 o
  -4  17   9         12.29         13.21         3.17 o
  -3  17   9          0.06          6.85         2.74 o
  -2  17   9          8.56          9.28         3.03 o
  -1  17   9         29.55         20.32         4.62 o
   0  17   9         50.35         48.05         6.14 o
   1  17   9         71.94         86.53         9.53 o
   2  17   9         57.50         64.13         5.86 o
   3  17   9         23.58         22.76         4.10 o
   4  17   9         27.56         35.29         7.42 o
   5  17   9         12.83          9.01         4.72 o
  -5  18   9         19.26         21.30         6.66 o
  -4  18   9          0.04          5.61         6.27 o
  -3  18   9         65.03         71.12         8.05 o
  -2  18   9         55.39         56.37         5.56 o
  -1  18   9          0.39         10.61         4.80 o
   0  18   9         21.02         24.90         5.37 o
   1  18   9          5.96          4.35         4.22 o
   3  18   9         15.08         14.52         5.61 o
   0  19   9          2.18          1.75         4.07 o
   1  19   9         18.19         11.61         4.98 o
 -10   0  10         72.62         97.85        10.08 o
  -8   0  10        139.83        157.03        11.69 o
  -6   0  10        511.20        479.50        19.57 o
  -4   0  10       1418.66       1375.59        19.27 o
  -2   0  10       1454.08       1353.06        22.32 o
   0   0  10       1053.49        953.34        13.13 o
   2   0  10          0.58         -0.69         1.23 o
   4   0  10        612.40        597.53         9.47 o
   6   0  10         48.97         57.42         5.37 o
   8   0  10          0.97         -1.44         4.59 o
  10   0  10         28.24         38.06         8.61 o
 -11   1  10         15.07         17.81         3.73 o
 -10   1  10         39.94         32.04         4.40 o
  -9   1  10         17.43         18.17         3.70 o
  -8   1  10          1.42         -0.64         2.49 o
  -7   1  10        228.09        212.96         9.30 o
  -6   1  10        358.53        364.59        11.86 o
  -5   1  10        888.30        860.52        13.02 o
  -4   1  10       3034.64       2944.93        30.84 o
  -3   1  10          0.62          0.66         0.50 o
  -2   1  10        323.69        285.70         5.46 o
  -1   1  10          6.65          6.63         0.69 o
   0   1  10         87.00         68.42         2.34 o
   1   1  10         96.43         95.42         2.64 o
   2   1  10         87.32         71.75         1.95 o
   3   1  10        200.41        205.95         3.71 o
   4   1  10         26.54         21.29         1.63 o
   5   1  10         92.69         97.63         3.65 o
   6   1  10          8.18          8.08         2.09 o
   7   1  10         16.88         22.87         2.82 o
   8   1  10        116.85        111.49         5.60 o
   9   1  10         94.20         98.61         5.61 o
  10   1  10         54.29         58.42         5.76 o
 -11   2  10         55.42         64.38         5.11 o
 -10   2  10        122.31        129.11         7.92 o
  -9   2  10          5.07          5.16         2.79 o
  -8   2  10          3.65          2.11         2.40 o
  -7   2  10        116.59        107.39         6.80 o
  -6   2  10        106.37        111.30         6.64 o
  -5   2  10        756.38        734.81        11.87 o
  -4   2  10        728.30        705.13        10.05 o
  -3   2  10          2.83          2.82         1.00 o
  -2   2  10         45.72         45.99         1.62 o
  -1   2  10        133.48        121.91         3.57 o
   0   2  10        556.32        576.84         7.31 o
   1   2  10        421.62        437.50         7.33 o
   2   2  10        131.72        142.24         2.41 o
   3   2  10        478.13        515.44         6.55 o
   4   2  10         17.35         13.72         1.21 o
   5   2  10        137.89        132.90         4.28 o
   6   2  10          2.01          0.41         1.58 o
   7   2  10        100.66         93.06         4.92 o
   8   2  10        120.21        125.53         6.00 o
   9   2  10          0.07         -0.88         2.22 o
  10   2  10          1.98          7.44         3.27 o
 -11   3  10         18.12         27.76         4.75 o
 -10   3  10          7.74          9.93         2.71 o
  -9   3  10         14.07         13.69         2.95 o
  -8   3  10          5.03         12.26         3.44 o
  -7   3  10          3.61          2.80         2.36 o
  -6   3  10        460.53        434.89        13.35 o
  -5   3  10          3.18          0.06         1.59 o
  -4   3  10       1166.11       1085.63        11.63 o
  -3   3  10          2.91          2.98         1.11 o
  -2   3  10        123.09        125.42         3.31 o
  -1   3  10         95.97         84.86         1.86 o
   0   3  10        393.97        426.38         8.98 o
   1   3  10         11.78          8.56         1.26 o
   2   3  10         25.63         27.60         1.16 o
   3   3  10          0.54          0.91         0.95 o
   4   3  10        326.45        315.44         4.86 o
   5   3  10         43.11         38.14         2.51 o
   6   3  10         45.44         39.90         2.80 o
   7   3  10          0.43         -1.76         2.12 o
   8   3  10         22.24         19.78         2.83 o
   9   3  10          0.22         -1.28         2.78 o
  10   3  10         59.70         48.14         5.10 o
 -12   4  10          1.93          2.43         4.37 o
 -11   4  10          0.31         -0.33         6.38 o
 -10   4  10        130.01        146.53         7.41 o
  -9   4  10         42.06         35.71         3.90 o
  -8   4  10        219.29        229.05        10.31 o
  -7   4  10          0.18         -0.93         2.54 o
  -6   4  10         12.40         17.19         3.33 o
  -5   4  10          0.56         -0.82         1.96 o
  -4   4  10         34.00         32.92         1.86 o
  -3   4  10        192.79        206.07         4.35 o
  -2   4  10        179.56        161.56         3.68 o
  -1   4  10        198.22        213.07         3.44 o
   0   4  10        206.97        211.36         5.88 o
   1   4  10         95.97         95.60         2.74 o
   2   4  10        361.90        393.23         5.73 o
   3   4  10        386.20        402.25         6.25 o
   4   4  10         11.53         11.79         1.28 o
   5   4  10         25.15         26.13         2.23 o
   6   4  10        190.21        187.96         5.63 o
   7   4  10        116.46        115.94         5.50 o
   8   4  10          2.52         -1.41         2.17 o
   9   4  10          6.65         -1.31         2.29 o
  10   4  10          5.90          7.28         3.05 o
 -11   5  10         77.33         87.86         7.61 o
 -10   5  10          3.20          5.71         3.83 o
  -9   5  10        226.83        243.96         9.29 o
  -8   5  10        129.16        147.27         8.46 o
  -7   5  10        303.79        291.89        11.45 o
  -6   5  10          0.45          2.53         2.52 o
  -5   5  10         39.54         26.55         2.02 o
  -4   5  10        306.13        276.45         6.65 o
  -3   5  10         35.78         32.90         1.83 o
  -2   5  10         40.48         46.53         2.35 o
  -1   5  10        128.60        102.04         2.76 o
   0   5  10          8.04          5.66         1.50 o
   1   5  10         87.82         86.87         2.65 o
   2   5  10        328.47        335.50         5.43 o
   3   5  10         26.11         21.69         1.70 o
   4   5  10        470.49        477.14         7.82 o
   5   5  10         12.93         12.26         2.02 o
   6   5  10          6.18          2.20         1.69 o
   7   5  10        111.13        119.28         6.27 o
   8   5  10         23.55         25.37         3.73 o
   9   5  10          9.16          1.90         2.53 o
  10   5  10          0.11         -0.37         4.36 o
 -11   6  10         45.43         44.43         7.62 o
 -10   6  10         27.67         24.47         3.56 o
  -9   6  10          0.49         -3.18         4.21 o
  -8   6  10          3.87          2.08         2.82 o
  -7   6  10          9.91          2.35         2.85 o
  -6   6  10        156.57        138.46         7.80 o
  -5   6  10        682.49        666.04        14.12 o
  -4   6  10          4.72          6.65         1.43 o
  -3   6  10        400.95        328.97         5.71 o
  -2   6  10         47.87         43.29         2.26 o
  -1   6  10        169.31        147.16         6.34 o
   0   6  10         14.75         16.18         2.14 o
   1   6  10          2.07          2.28         1.00 o
   2   6  10       1242.77       1237.08        12.40 o
   3   6  10        423.13        414.30         6.10 o
   4   6  10          0.00         -0.58         1.18 o
   5   6  10         62.41         55.89         3.61 o
   6   6  10         49.20         45.36         3.90 o
   7   6  10         18.95         18.00         3.09 o
   8   6  10        198.83        206.85         8.91 o
   9   6  10         17.53         12.50         3.10 o
 -11   7  10         89.31         81.62        10.23 o
 -10   7  10         88.18         88.77         6.16 o
  -9   7  10         43.31         39.31         4.22 o
  -8   7  10         14.36         17.54         3.95 o
  -7   7  10         69.47         71.76         4.99 o
  -6   7  10         47.19         40.20         3.81 o
  -5   7  10          9.24          4.39         1.54 o
  -4   7  10         16.68          2.31         2.03 o
  -3   7  10         21.92         15.82         1.99 o
  -2   7  10         75.97         65.87         3.02 o
  -1   7  10         51.93         46.16         2.65 o
   0   7  10          2.00         -0.75         1.71 o
   1   7  10        315.55        323.81         6.24 o
   2   7  10          5.29          4.18         1.27 o
   3   7  10          3.24          4.38         1.15 o
   4   7  10        125.31        120.28         4.42 o
   5   7  10         10.00         12.46         2.77 o
   6   7  10         17.21         20.69         3.08 o
   7   7  10         45.56         41.37         4.03 o
   8   7  10         15.93         14.71         3.26 o
   9   7  10          0.45         -3.34         3.34 o
 -11   8  10          0.62          2.95         3.66 o
 -10   8  10         46.29         50.97         4.91 o
  -9   8  10         85.23         98.71        15.60 o
  -8   8  10         86.67         95.15         6.62 o
  -7   8  10         38.42         39.00         4.00 o
  -6   8  10          6.80          6.05         3.72 o
  -5   8  10          4.78          0.44         2.76 o
  -4   8  10          2.42         -2.06         2.79 o
  -3   8  10         84.95         86.24         3.67 o
  -2   8  10        397.96        388.91         7.55 o
  -1   8  10        119.01        101.93         3.72 o
   0   8  10        102.68         91.65         4.17 o
   1   8  10        172.18        168.80         4.21 o
   2   8  10        289.99        277.61         5.47 o
   3   8  10          0.39          0.77         1.37 o
   4   8  10        130.47        135.78         4.21 o
   5   8  10        141.57        135.83         5.59 o
   6   8  10        280.30        274.89         9.50 o
   7   8  10         38.42         35.77         3.88 o
   8   8  10        119.81        133.52         9.42 o
   9   8  10          2.28          1.52         2.61 o
  10   8  10          2.59          3.99         4.39 o
 -10   9  10          1.53         -4.66         4.66 o
  -9   9  10         31.08         23.02         4.29 o
  -8   9  10         16.16         29.79         4.86 o
  -7   9  10        133.26        137.92         7.07 o
  -6   9  10          6.15         10.86         3.43 o
  -5   9  10          0.54         -2.44         2.89 o
  -4   9  10          0.05         -1.34         1.83 o
  -3   9  10          5.69          9.77         1.83 o
  -2   9  10         54.95         49.35         2.98 o
  -1   9  10        269.70        270.95         6.33 o
   0   9  10         16.83          8.76         1.55 o
   1   9  10        661.97        650.54         7.87 o
   2   9  10        245.58        248.75         5.71 o
   3   9  10        699.22        696.33         9.73 o
   4   9  10        169.50        158.34         5.12 o
   5   9  10        133.79        124.04         9.82 o
   6   9  10          0.29          1.33         2.35 o
   7   9  10        190.75        204.93         8.79 o
   8   9  10         30.74         29.18         5.28 o
   9   9  10          0.02         -1.04         4.36 o
 -10  10  10         25.84         26.62         6.76 o
  -9  10  10          0.61         -2.27         2.90 o
  -8  10  10        148.92        141.22         7.52 o
  -7  10  10        130.45        137.99         7.19 o
  -6  10  10          9.21          5.21         2.85 o
  -5  10  10          7.93          4.20         2.93 o
  -4  10  10         31.33         18.11         2.74 o
  -3  10  10         35.96         47.31         4.24 o
  -2  10  10        210.20        227.58         6.63 o
  -1  10  10          2.93          1.35         1.44 o
   0  10  10        100.38         97.13         3.52 o
   1  10  10       1072.74       1055.35        11.43 o
   2  10  10         93.87         91.74         2.99 o
   3  10  10          4.78          2.86         1.22 o
   4  10  10         90.47         86.20         3.94 o
   5  10  10         16.19         15.69         2.57 o
   6  10  10        100.04        108.64         6.44 o
   7  10  10         84.06         79.99         5.81 o
   8  10  10         61.52         59.14        13.69 o
  -9  11  10          0.20         -3.39         3.39 o
  -8  11  10        137.89        162.60         8.30 o
  -7  11  10         33.47         46.14         5.83 o
  -6  11  10          6.78         -0.50         3.30 o
  -5  11  10         11.24          8.59         3.34 o
  -4  11  10        195.12        196.59         7.78 o
  -3  11  10         17.03         18.84         3.33 o
  -2  11  10         13.27         17.12         3.34 o
  -1  11  10        121.10        113.24         3.85 o
   0  11  10         91.13         88.22         3.67 o
   1  11  10        208.01        211.64         4.80 o
   2  11  10        245.38        246.68         4.57 o
   3  11  10         10.92         14.64         1.87 o
   4  11  10         78.49         77.72         4.40 o
   5  11  10         30.34         31.40         3.41 o
   6  11  10         92.82         97.29         5.28 o
   7  11  10          7.25          9.91         3.09 o
   8  11  10          0.98          7.38         8.95 o
  -9  12  10         25.43         28.49         5.82 o
  -8  12  10         16.62         14.96         5.56 o
  -7  12  10         86.77        105.01         8.37 o
  -6  12  10         28.73         29.49         3.90 o
  -5  12  10         75.95         82.56         6.13 o
  -4  12  10          0.07         -2.75         2.75 o
  -3  12  10         92.08         93.08         5.76 o
  -2  12  10        224.52        218.41         8.11 o
  -1  12  10          6.56          4.17         1.97 o
   0  12  10         36.92         34.30         2.70 o
   1  12  10         26.35         28.66         2.27 o
   2  12  10          0.37          1.04         1.30 o
   3  12  10         48.31         44.57         2.35 o
   4  12  10         14.47         14.98         2.05 o
   5  12  10        320.05        333.71        13.38 o
   6  12  10          0.80          0.30         1.97 o
   7  12  10         20.03         14.90         3.19 o
   8  12  10         16.03         16.23         6.09 o
  -9  13  10         30.86         46.84         8.34 o
  -8  13  10         16.81         20.44         4.66 o
  -7  13  10         90.05        105.88         8.46 o
  -6  13  10         54.70         63.77         4.52 o
  -5  13  10          3.33          6.50         2.32 o
  -4  13  10          1.39          0.22         2.15 o
  -3  13  10        226.48        232.26         7.88 o
  -2  13  10        150.06        146.41         7.00 o
  -1  13  10         44.63         54.08         4.82 o
   0  13  10          8.03          9.55         3.23 o
   1  13  10         51.36         55.24         3.98 o
   2  13  10          4.54          5.74         1.71 o
   3  13  10          0.09         -1.35         1.61 o
   4  13  10         21.90         22.51         2.92 o
   5  13  10         12.20          9.35         2.75 o
   6  13  10         38.98         30.56         3.37 o
   7  13  10         17.78         15.47         3.95 o
  -8  14  10          2.20          2.10         3.66 o
  -7  14  10          2.60          4.02         3.18 o
  -6  14  10        166.03        179.44         8.48 o
  -5  14  10          1.41          0.03         2.48 o
  -4  14  10          0.15         -2.21         2.39 o
  -3  14  10         62.97         64.31         5.01 o
  -2  14  10         75.33         71.65         5.24 o
  -1  14  10        303.67        325.26        10.52 o
   0  14  10         43.36         47.62         4.59 o
   1  14  10          0.40          3.93         2.39 o
   2  14  10          0.64         -0.03         1.57 o
   3  14  10         22.38         20.80         2.99 o
   4  14  10         15.62         18.36         2.93 o
   5  14  10         42.46         43.11         3.97 o
   6  14  10         10.50         11.84         3.74 o
   7  14  10          1.24          7.35         4.06 o
  -7  15  10         30.92         17.62         5.53 o
  -6  15  10          3.90          1.86         3.08 o
  -5  15  10          3.74          3.54         2.56 o
  -4  15  10         21.33         16.94         4.11 o
  -3  15  10         25.40         26.32         3.59 o
  -2  15  10         77.28         70.66         5.39 o
  -1  15  10         49.95         39.89         5.45 o
   0  15  10         17.35         19.94         4.24 o
   1  15  10          3.22          1.03         2.30 o
   2  15  10         60.69         64.29         4.66 o
   3  15  10          2.99          5.03         2.18 o
   4  15  10        175.97        192.35         7.75 o
   5  15  10         39.82         32.05         4.29 o
   6  15  10         18.13         15.35         6.15 o
  -6  16  10          0.25         -4.11         4.11 o
  -5  16  10        104.83        112.19         7.07 o
  -4  16  10          1.53          2.89         2.45 o
  -3  16  10          4.31          5.85         2.59 o
  -2  16  10         40.75         44.64         5.78 o
  -1  16  10          6.53          4.35         3.29 o
   0  16  10         24.14         26.19         5.00 o
   1  16  10         70.20         76.80         6.99 o
   2  16  10          3.54          3.45         2.78 o
   3  16  10         43.21         42.69         4.02 o
   4  16  10          2.30          1.09         2.98 o
  -5  17  10          0.13         -0.72         2.57 o
  -4  17  10          0.20         -2.32         3.05 o
  -3  17  10          2.15          1.27         3.40 o
  -2  17  10         16.06         19.98         3.61 o
  -1  17  10         35.15         29.72         5.26 o
   0  17  10         19.59         21.28         4.38 o
   1  17  10          4.42          5.41         4.99 o
   2  17  10          0.18          4.40         3.07 o
   3  17  10          1.67          6.33         4.78 o
  -3  18  10          0.94         13.33         4.98 o
  -1  18  10          0.50          2.74         4.96 o
   0  18  10         70.10         63.71         9.56 o
   1  18  10         14.37         20.94         5.94 o
 -11   0  11         26.50         17.07         5.28 o
  -9   0  11         84.17         99.97        10.12 o
  -7   0  11        107.78        119.86        10.42 o
  -5   0  11        532.85        525.02        14.35 o
  -3   0  11       5983.61       5887.24       191.98 o
  -1   0  11        475.87        443.86         9.70 o
   1   0  11          2.08          1.43         1.16 o
   3   0  11        660.71        562.99         9.50 o
   5   0  11        313.13        284.34         9.01 o
   7   0  11         15.75         13.10         3.23 o
   9   0  11        143.69        143.77        14.46 o
 -11   1  11         11.69          6.70         3.88 o
 -10   1  11        121.40        119.20         8.08 o
  -9   1  11         29.14         26.89         4.92 o
  -8   1  11         17.77         16.73         3.78 o
  -7   1  11         41.58         38.23         4.41 o
  -6   1  11         17.84         16.30         3.25 o
  -5   1  11       1234.36       1204.82        16.48 o
  -4   1  11         20.05         16.24         1.87 o
  -3   1  11         39.64         47.17         2.64 o
  -2   1  11        142.25        136.61         2.80 o
  -1   1  11          4.68          4.60         1.08 o
   0   1  11         69.79         62.59         2.25 o
   1   1  11        235.82        233.71         4.69 o
   2   1  11          1.65         -1.02         1.02 o
   3   1  11          0.49         -0.58         0.96 o
   4   1  11         70.73         67.54         2.25 o
   5   1  11         72.53         65.13         3.47 o
   6   1  11        329.58        318.03         7.77 o
   7   1  11         31.03         19.09         3.19 o
   8   1  11         54.12         43.37         4.41 o
   9   1  11         11.47         15.49         4.59 o
  10   1  11          0.19          3.94         4.75 o
 -11   2  11          2.65          0.73         2.74 o
 -10   2  11         38.23         48.42         5.49 o
  -9   2  11          0.00         -3.09         3.09 o
  -8   2  11         91.04         88.13         6.72 o
  -7   2  11          1.35          3.01         2.54 o
  -6   2  11          1.53          0.40         1.95 o
  -5   2  11        147.12        138.01         5.05 o
  -4   2  11        174.64        181.11         4.44 o
  -3   2  11          0.12          0.14         0.71 o
  -2   2  11       1052.34        995.96         8.40 o
  -1   2  11        172.29        167.06         4.37 o
   0   2  11          0.11         -0.54         0.80 o
   1   2  11         35.76         29.34         1.79 o
   2   2  11        600.80        559.39        10.95 o
   3   2  11          4.68          8.95         1.20 o
   4   2  11         23.78         25.26         1.60 o
   5   2  11         98.77         90.93         4.05 o
   6   2  11         94.05         94.39         4.85 o
   7   2  11         22.72         21.27         3.27 o
   8   2  11         94.32         86.25         5.91 o
   9   2  11         87.02         99.75         6.57 o
  10   2  11        166.40        182.52        11.61 o
 -11   3  11         24.09         15.22         6.47 o
 -10   3  11          2.96          2.78         4.15 o
  -9   3  11        126.06        136.55         8.48 o
  -8   3  11         20.96         12.45         3.44 o
  -7   3  11        101.70        101.04         7.51 o
  -6   3  11        204.46        192.43         7.03 o
  -5   3  11        331.16        318.83         8.89 o
  -4   3  11         25.95         24.82         1.62 o
  -3   3  11          9.87          5.92         1.24 o
  -2   3  11        457.23        411.98         6.42 o
  -1   3  11        427.83        397.65         7.30 o
   0   3  11         26.69         21.81         1.88 o
   1   3  11        331.11        311.51         6.84 o
   2   3  11        665.61        659.16         7.43 o
   3   3  11        370.57        394.21         5.92 o
   4   3  11        211.96        203.25         4.15 o
   5   3  11        196.43        182.79         5.65 o
   6   3  11        222.00        219.34         5.70 o
   7   3  11         10.92          9.12         2.39 o
   8   3  11         24.36         13.70         3.01 o
   9   3  11         21.38         29.10         3.51 o
  10   3  11          0.91          1.12         3.60 o
 -11   4  11         73.82         82.21        10.18 o
 -10   4  11          2.32         -3.17         3.17 o
  -9   4  11          0.89         -1.41         2.99 o
  -8   4  11        112.08        115.30         7.72 o
  -7   4  11        100.80        113.01        12.00 o
  -6   4  11        595.25        583.36        12.55 o
  -5   4  11          0.77          2.19         1.58 o
  -4   4  11        141.56        130.53         4.21 o
  -3   4  11         35.01         30.62         1.90 o
  -2   4  11         96.16        102.74         3.00 o
  -1   4  11       1437.86       1429.13        16.67 o
   0   4  11        855.81        791.26        11.45 o
   1   4  11        820.85        836.23        15.21 o
   2   4  11         80.23         91.54         2.57 o
   3   4  11         26.40         25.33         1.64 o
   4   4  11          5.11          3.61         1.33 o
   5   4  11        266.77        271.13         6.32 o
   6   4  11          4.86          4.23         1.62 o
   7   4  11         86.14         88.23         4.89 o
   8   4  11          0.15         -2.33         2.33 o
   9   4  11          5.56          2.12         2.29 o
 -11   5  11         14.37         13.16         5.56 o
 -10   5  11        306.34        325.31        13.65 o
  -9   5  11         93.76         96.45         7.36 o
  -8   5  11         24.05         20.42         3.96 o
  -7   5  11          3.33          0.42         2.62 o
  -6   5  11        164.52        136.99         5.86 o
  -5   5  11        108.80        111.49         3.82 o
  -4   5  11         25.20         34.13         2.36 o
  -3   5  11         52.73         54.53         2.44 o
  -2   5  11        870.20        836.55         9.87 o
  -1   5  11         39.98         40.53         2.02 o
   0   5  11         54.57         48.70         3.20 o
   1   5  11        228.99        216.97         5.18 o
   2   5  11          1.76          1.40         1.00 o
   3   5  11         44.04         45.14         2.13 o
   4   5  11        874.61        858.64        18.77 o
   5   5  11         21.31         16.93         2.68 o
   6   5  11          1.30         -1.12         1.83 o
   7   5  11         27.54         27.03         3.56 o
   8   5  11         17.94         16.87         3.30 o
   9   5  11          8.75          2.02         3.17 o
 -11   6  11          8.54          9.92         4.69 o
 -10   6  11          0.76         -3.33         3.33 o
  -9   6  11         15.58         23.51         5.96 o
  -8   6  11        184.63        194.14        10.19 o
  -7   6  11         11.93          4.61         4.11 o
  -6   6  11         18.97         20.28         3.81 o
  -5   6  11         53.63         49.14         2.82 o
  -4   6  11         16.73         16.68         2.22 o
  -3   6  11         65.07         48.94         2.08 o
  -2   6  11        168.43        159.05         4.48 o
  -1   6  11        148.18        126.10         3.84 o
   0   6  11       1053.58        994.58        18.71 o
   1   6  11         52.51         50.28         2.68 o
   2   6  11        156.47        153.28         3.83 o
   3   6  11        305.45        314.06         5.63 o
   4   6  11          3.15          1.86         2.29 o
   5   6  11          6.71          6.28         1.72 o
   6   6  11         73.39         70.67         4.70 o
   7   6  11         14.16         12.37         3.48 o
   8   6  11          1.14         -0.57         2.26 o
   9   6  11         36.88         27.66         3.97 o
 -11   7  11          6.89         -5.08         5.08 o
 -10   7  11          2.76          6.70         3.12 o
  -9   7  11        100.13         90.59        10.93 o
  -8   7  11         10.97          8.94         3.55 o
  -7   7  11        288.66        293.92        12.55 o
  -6   7  11          0.03          4.28         5.26 o
  -5   7  11        106.96         95.38         4.69 o
  -4   7  11         60.39         68.58         3.33 o
  -3   7  11        129.93        101.53         3.57 o
  -2   7  11         62.29         52.84         2.79 o
  -1   7  11        156.19        167.72         4.67 o
   0   7  11          0.35         -1.46         1.58 o
   1   7  11        749.28        699.64        10.27 o
   2   7  11         50.66         52.56         2.42 o
   3   7  11        306.96        307.72         5.78 o
   4   7  11         43.58         47.97         2.87 o
   5   7  11        105.83        112.46         5.16 o
   6   7  11          7.11          8.42         3.04 o
   7   7  11         57.55         57.88         4.93 o
   8   7  11          2.14          0.93         2.55 o
   9   7  11         29.40         34.66         4.49 o
  10   7  11          0.57         -4.54         4.54 o
 -10   8  11         52.54         59.30         6.60 o
  -9   8  11        246.75        293.75        13.27 o
  -8   8  11        211.82        238.07        11.71 o
  -7   8  11          2.72          4.72         3.10 o
  -6   8  11         33.40         41.40         4.13 o
  -5   8  11        248.26        257.29         9.06 o
  -4   8  11          5.04          2.83         2.32 o
  -3   8  11          9.24          2.60         1.47 o
  -2   8  11        141.61        110.36         4.07 o
  -1   8  11        101.76         94.13         3.72 o
   0   8  11        572.49        534.77         9.89 o
   1   8  11        156.75        158.34         5.41 o
   2   8  11        141.58        136.29         3.87 o
   3   8  11        118.16        111.23         3.57 o
   4   8  11        105.44        105.60         3.84 o
   5   8  11        316.47        310.98         8.66 o
   6   8  11         10.69          4.38         2.46 o
   7   8  11         49.61         41.97         9.02 o
   8   8  11          0.10          1.98         2.54 o
   9   8  11          8.22          8.25         5.20 o
 -10   9  11         12.39          8.80         3.49 o
  -9   9  11         89.55         84.22         7.43 o
  -8   9  11         72.17         75.27         6.97 o
  -7   9  11         54.00         52.67         6.33 o
  -6   9  11        213.42        196.87         8.40 o
  -5   9  11         66.35         61.18         5.81 o
  -4   9  11        129.73        117.42         5.75 o
  -3   9  11         35.49         28.64         2.43 o
  -2   9  11        606.81        606.33        11.98 o
  -1   9  11         49.98         50.04         2.94 o
   0   9  11         26.94         22.77         2.23 o
   1   9  11        234.84        233.10         5.59 o
   2   9  11         81.61         93.27         5.64 o
   3   9  11        794.21        790.17         9.68 o
   4   9  11         37.40         41.98         2.64 o
   5   9  11          0.03          2.21         2.13 o
   6   9  11          5.18          3.14         2.33 o
   7   9  11         11.22         13.20         2.95 o
   8   9  11         18.93         24.26         4.86 o
   9   9  11        100.66         89.34        11.04 o
  -9  10  11         32.34         20.86         4.54 o
  -8  10  11         52.20         52.36         4.96 o
  -7  10  11          5.21          4.86         2.75 o
  -6  10  11        234.67        235.25         9.30 o
  -5  10  11        120.99        126.27         6.40 o
  -4  10  11         73.93         71.30         4.69 o
  -3  10  11        222.03        219.50         7.80 o
  -2  10  11          0.20         -0.26         1.53 o
  -1  10  11          6.94          5.61         1.73 o
   0  10  11        117.72        125.31         4.16 o
   1  10  11        205.67        208.55         4.94 o
   2  10  11        285.19        292.34         6.69 o
   3  10  11        332.35        331.11         6.69 o
   4  10  11         48.04         44.85         4.05 o
   5  10  11         30.60         30.21         3.80 o
   6  10  11          0.97          0.42         2.86 o
   7  10  11         70.55         65.29         5.44 o
   8  10  11          6.05          6.82         3.74 o
  -9  11  11          0.07         -2.13         2.52 o
  -8  11  11         20.13         27.73         4.08 o
  -7  11  11        443.14        480.45        14.09 o
  -6  11  11         15.41         10.23         3.50 o
  -5  11  11         23.74         16.45         3.02 o
  -4  11  11         16.99         16.18         3.23 o
  -3  11  11          2.47          2.30         2.04 o
  -2  11  11          1.61          1.32         1.80 o
  -1  11  11        356.79        385.74        13.12 o
   0  11  11        247.12        239.25         6.54 o
   1  11  11        110.53        104.36         4.38 o
   2  11  11          6.72          5.18         1.54 o
   3  11  11          2.81          6.73         1.62 o
   4  11  11        117.92        117.21         5.78 o
   5  11  11          0.00         -0.81         2.50 o
   6  11  11         48.18         34.71         4.77 o
   7  11  11         11.28         15.76         4.14 o
   8  11  11          3.03          1.24         4.13 o
  -9  12  11         22.14         25.72         6.47 o
  -8  12  11         14.16         17.65         3.51 o
  -7  12  11        134.90        148.57         9.83 o
  -6  12  11        144.91        181.45         8.42 o
  -5  12  11          0.20          1.63         3.46 o
  -4  12  11         28.34         26.31         3.37 o
  -3  12  11         67.31         63.26         5.12 o
  -2  12  11        146.73        133.73         6.22 o
  -1  12  11          2.50          4.83         1.62 o
   0  12  11        572.06        565.43        15.04 o
   1  12  11         45.20         36.85         3.97 o
   2  12  11         47.74         49.12         3.70 o
   3  12  11         41.83         38.44         2.66 o
   4  12  11         20.94         17.37         2.57 o
   5  12  11          3.80          5.92         2.33 o
   6  12  11          1.36         -0.38         2.55 o
   7  12  11          0.47          0.68         2.52 o
  -8  13  11          0.04          0.09         4.45 o
  -7  13  11         24.70         26.63         3.76 o
  -6  13  11         31.63         37.01         4.39 o
  -5  13  11         19.89         29.08         3.89 o
  -4  13  11        362.71        386.96        11.89 o
  -3  13  11          0.03         -1.36         2.19 o
  -2  13  11        226.52        224.64         8.65 o
  -1  13  11         15.14         13.03         3.25 o
   0  13  11         79.07         77.85         4.72 o
   1  13  11          1.31          2.98         1.91 o
   2  13  11        125.50        129.50         4.73 o
   3  13  11         12.24         11.08         2.11 o
   4  13  11          0.25          0.77         4.56 o
   5  13  11         11.66         11.42         5.25 o
   6  13  11         18.25         13.14         3.69 o
   7  13  11         33.53         28.88        12.58 o
  -7  14  11          0.26          1.18         2.87 o
  -6  14  11          0.67          5.68         2.26 o
  -5  14  11         37.15         42.27         3.82 o
  -4  14  11         20.27         17.29         4.34 o
  -3  14  11         59.58         54.36         4.73 o
  -2  14  11         58.62         46.72         4.37 o
  -1  14  11         47.85         39.75         5.17 o
   0  14  11         13.48         15.57         3.23 o
   1  14  11         20.63         17.23         2.49 o
   2  14  11         27.20         31.03         2.67 o
   3  14  11         75.34         86.19         6.25 o
   4  14  11          2.22          4.89         3.52 o
   5  14  11         41.31         43.64         4.71 o
   6  14  11         14.74          5.62         5.17 o
  -7  15  11          2.23          4.46         3.84 o
  -6  15  11          0.72         -3.12         4.48 o
  -5  15  11          9.08          6.27         2.63 o
  -4  15  11        127.59        128.87         8.43 o
  -3  15  11          0.81          1.57         2.40 o
  -2  15  11          5.04         -0.19         2.54 o
  -1  15  11          2.31          0.81         3.38 o
   0  15  11         24.01         17.68         4.03 o
   1  15  11        316.02        321.51         9.90 o
   2  15  11         15.80         14.31         2.79 o
   3  15  11         25.59         20.25         3.58 o
   4  15  11         24.65         26.53         4.09 o
   5  15  11          0.66         -5.48         5.92 o
  -6  16  11          0.89         -3.79         3.79 o
  -5  16  11          7.49          4.39         7.86 o
  -4  16  11          5.80          8.22         4.96 o
  -3  16  11         44.83         47.20         6.57 o
  -2  16  11         13.80         11.13         3.03 o
  -1  16  11         31.48         31.03         5.35 o
   0  16  11         59.24         55.07         6.44 o
   1  16  11         16.03         11.21         3.54 o
   2  16  11         55.48         67.14         6.18 o
   3  16  11          1.18          7.08         2.78 o
  -4  17  11        103.84        102.64         8.43 o
  -3  17  11          2.19          3.12         2.97 o
  -2  17  11         27.04         24.51         4.81 o
  -1  17  11         40.13         43.33         7.42 o
   0  17  11         16.19         22.42         5.21 o
   1  17  11          9.25          8.00         3.76 o
   2  17  11        123.82        140.06        13.52 o
   0  18  11          0.12          0.17         3.87 o
   1  18  11          1.43          5.11         4.23 o
 -10   0  12         62.38         71.09         9.43 o
  -8   0  12        227.31        241.70        15.72 o
  -6   0  12        170.07        183.16         8.81 o
  -4   0  12        325.62        314.73         8.68 o
  -2   0  12        687.36        698.64        15.95 o
   0   0  12        530.19        484.13         9.19 o
   2   0  12        194.96        209.19         5.65 o
   4   0  12         23.04          9.98         1.57 o
   6   0  12          2.05          1.93         2.20 o
   8   0  12         67.29         90.42        11.05 o
 -11   1  12         16.86         15.60         4.58 o
 -10   1  12         27.61         24.82         4.53 o
  -9   1  12          9.82         10.33         3.22 o
  -8   1  12        119.48        109.23         7.51 o
  -7   1  12         74.99         80.88        12.04 o
  -6   1  12          0.93         -1.39         2.02 o
  -5   1  12        144.76        131.32         5.18 o
  -4   1  12        209.77        201.10         4.87 o
  -3   1  12        118.29        114.73         4.45 o
  -2   1  12       4318.01       4191.13        71.57 o
  -1   1  12       1106.32       1032.88        13.77 o
   0   1  12          1.09         -0.89         0.89 o
   1   1  12         65.55         60.97         2.51 o
   2   1  12         14.68         12.86         1.25 o
   3   1  12         22.41         23.77         1.60 o
   4   1  12        129.54        115.14         4.29 o
   5   1  12         34.29         26.31         3.07 o
   6   1  12         71.01         68.68         3.88 o
   7   1  12         77.27         82.78         5.59 o
   8   1  12         13.97         11.12         3.04 o
   9   1  12         14.65         17.90         4.76 o
 -11   2  12         65.40         64.42        11.65 o
 -10   2  12          2.32          0.26         2.66 o
  -9   2  12        134.73        145.97         9.04 o
  -8   2  12        212.30        231.73        10.94 o
  -7   2  12         45.64         51.82         5.24 o
  -6   2  12          1.26         -2.30         2.30 o
  -5   2  12          0.06          0.38         1.61 o
  -4   2  12         34.29         27.60         2.05 o
  -3   2  12       2715.20       2669.53        28.35 o
  -2   2  12         86.78         79.60         3.19 o
  -1   2  12        542.38        527.34         8.59 o
   0   2  12         54.62         54.99         2.77 o
   1   2  12         40.22         30.81         1.77 o
   2   2  12         44.41         35.52         1.88 o
   3   2  12        369.80        367.49         5.88 o
   4   2  12        458.29        452.55         7.55 o
   5   2  12        258.63        263.71         6.95 o
   6   2  12          3.57          1.57         1.88 o
   7   2  12         65.16         68.48         5.16 o
   8   2  12         11.85          5.71         2.65 o
   9   2  12         56.84         45.73         4.89 o
 -11   3  12          1.57          3.40         3.08 o
 -10   3  12        216.93        240.23        11.86 o
  -9   3  12         13.29          7.32         4.36 o
  -8   3  12          7.23          3.05         2.65 o
  -7   3  12         76.75         66.68         5.96 o
  -6   3  12         45.66         45.24         5.62 o
  -5   3  12        117.51        113.22         4.84 o
  -4   3  12        408.06        389.62         7.61 o
  -3   3  12        150.51        134.66         3.24 o
  -2   3  12        143.86        135.70         4.67 o
  -1   3  12        464.85        467.59         8.26 o
   0   3  12         73.96         62.60         3.04 o
   1   3  12         58.24         60.66         2.80 o
   2   3  12          1.88         -0.99         0.99 o
   3   3  12        220.47        237.52         4.68 o
   4   3  12         34.51         45.95         2.54 o
   5   3  12         68.00         66.21         3.67 o
   6   3  12         27.02         38.44         3.12 o
   7   3  12         89.83         89.82         5.94 o
   8   3  12          0.01          1.53         3.17 o
   9   3  12         62.11         65.56         5.58 o
 -11   4  12          0.29         -1.26         2.89 o
 -10   4  12         17.18         12.97         3.81 o
  -9   4  12         14.60          7.92         3.38 o
  -8   4  12        208.51        218.71        10.72 o
  -7   4  12         21.07         16.56         3.75 o
  -6   4  12        298.88        307.97         9.23 o
  -5   4  12          6.65          7.36         1.96 o
  -4   4  12          8.46         12.21         1.44 o
  -3   4  12         24.46         27.14         2.51 o
  -2   4  12          3.20          0.58         0.75 o
  -1   4  12          2.57         -0.50         1.18 o
   0   4  12        853.25        819.03        18.59 o
   1   4  12        530.51        535.33         7.96 o
   2   4  12        385.03        382.87         6.66 o
   3   4  12          0.42         -0.01         1.06 o
   4   4  12         68.37         73.59         4.23 o
   5   4  12         75.43         82.00         4.07 o
   6   4  12         90.83         88.62         4.22 o
   7   4  12          6.31         10.12         2.82 o
   8   4  12         57.56         59.76         4.53 o
   9   4  12         66.97         71.17         4.99 o
 -11   5  12          0.41         -3.64         3.96 o
 -10   5  12         14.40         11.12         3.57 o
  -9   5  12        168.15        180.46        10.33 o
  -8   5  12         35.33         36.52         4.81 o
  -7   5  12        272.17        263.48        17.19 o
  -6   5  12         13.62         20.80         3.93 o
  -5   5  12       1055.02        967.59        13.41 o
  -4   5  12         80.79         55.14         3.03 o
  -3   5  12          1.28          1.76         0.95 o
  -2   5  12        129.11        126.45         3.18 o
  -1   5  12          0.03         -1.13         1.24 o
   0   5  12          2.59          0.64         1.78 o
   1   5  12        969.18        944.16        11.30 o
   2   5  12          2.31          4.08         1.39 o
   3   5  12        231.69        239.04         6.28 o
   4   5  12         24.49         23.26         2.72 o
   5   5  12         15.75         13.00         2.40 o
   6   5  12          9.08         11.03         2.07 o
   7   5  12         18.95         22.76         3.52 o
   8   5  12          7.12          5.56         2.81 o
   9   5  12         17.28         13.41         4.63 o
 -10   6  12         55.06         62.95         7.66 o
  -9   6  12        298.54        317.37        13.86 o
  -8   6  12         61.38         72.50         6.69 o
  -7   6  12         14.77          9.60         3.77 o
  -6   6  12          2.55         -3.01         3.01 o
  -5   6  12         68.48         60.40         4.04 o
  -4   6  12        126.25        102.73         4.14 o
  -3   6  12        921.07        871.90         9.66 o
  -2   6  12          0.74         -0.17         1.24 o
  -1   6  12        225.21        206.91         5.46 o
   0   6  12          0.04          1.34         1.50 o
   1   6  12          3.14          5.90         1.57 o
   2   6  12          2.38          4.19         1.56 o
   3   6  12         95.48         90.38         3.60 o
   4   6  12        125.11        119.70         6.13 o
   5   6  12        254.77        263.24         6.47 o
   6   6  12          0.02          1.57         1.85 o
   7   6  12          2.00          3.37         2.61 o
   8   6  12          9.62         12.82         3.18 o
   9   6  12          0.62         -0.02        15.41 o
 -10   7  12          6.62         14.94         4.13 o
  -9   7  12         24.74         21.17         4.47 o
  -8   7  12         10.16         16.50         4.15 o
  -7   7  12        138.57        168.02         9.70 o
  -6   7  12         13.51         12.05         4.55 o
  -5   7  12        115.19        114.87         7.51 o
  -4   7  12        161.66        156.02         5.84 o
  -3   7  12          5.33          2.98         1.22 o
  -2   7  12         18.38          6.95         1.61 o
  -1   7  12         73.60         72.13         3.40 o
   0   7  12        138.27        122.66         4.76 o
   1   7  12        202.04        186.85         5.21 o
   2   7  12        460.46        435.54         8.17 o
   3   7  12         13.00         10.20         1.65 o
   4   7  12         28.98         24.93         3.17 o
   5   7  12          7.09          4.54         1.76 o
   6   7  12        240.68        235.65         7.88 o
   7   7  12          7.19          9.31         3.00 o
   8   7  12          0.06          0.41         2.40 o
   9   7  12          4.10         -0.15         3.85 o
 -10   8  12          2.54          7.13         3.50 o
  -9   8  12          0.64          2.54         3.55 o
  -8   8  12        127.72        136.44         9.12 o
  -7   8  12          6.35          6.80         3.42 o
  -6   8  12        203.77        213.11        10.78 o
  -5   8  12        335.04        321.85        12.81 o
  -4   8  12          0.67         -1.42         1.42 o
  -3   8  12        335.30        301.29         7.05 o
  -2   8  12         64.05         61.39         3.17 o
  -1   8  12        407.61        383.58         9.92 o
   0   8  12        265.12        263.19         6.23 o
   1   8  12          6.74          3.65         1.54 o
   2   8  12         17.38         22.68         2.16 o
   3   8  12        207.96        207.87         6.26 o
   4   8  12         41.94         49.24         3.55 o
   5   8  12          1.85          0.41         1.89 o
   6   8  12          1.58          0.17         2.33 o
   7   8  12         19.73         19.33         3.73 o
   8   8  12         30.42         36.26         4.46 o
 -10   9  12         47.12         51.07         8.28 o
  -9   9  12        118.74        145.03        19.64 o
  -8   9  12          0.75          2.36         3.35 o
  -7   9  12        201.51        216.02        11.28 o
  -6   9  12          2.08         -3.64         3.64 o
  -5   9  12        277.90        260.46         9.68 o
  -4   9  12         69.56         59.10         3.77 o
  -3   9  12         30.10         32.78         2.41 o
  -2   9  12          1.11          1.25         1.56 o
  -1   9  12         26.95         20.52         2.96 o
   0   9  12         14.36         12.42         1.78 o
   1   9  12         53.31         55.82         2.72 o
   2   9  12          5.10          3.41         1.94 o
   3   9  12          0.40          2.46         1.56 o
   4   9  12        104.21         97.37         4.39 o
   5   9  12        101.19         97.80         5.15 o
   6   9  12         38.91         35.95         4.20 o
   7   9  12          0.74          4.89         3.44 o
   8   9  12          0.03          2.08         2.79 o
  -9  10  12          3.90          8.71         3.77 o
  -8  10  12         18.71         24.87         4.69 o
  -7  10  12         22.96         32.94         4.37 o
  -6  10  12        310.75        327.19        11.25 o
  -5  10  12        108.68        105.89         5.24 o
  -4  10  12         45.06         55.33         4.84 o
  -3  10  12         81.26         76.72         3.90 o
  -2  10  12         68.64         52.90         3.21 o
  -1  10  12        230.91        240.00         7.62 o
   0  10  12        493.16        500.90         8.80 o
   1  10  12        108.66        102.98         4.81 o
   2  10  12        250.77        267.75         7.76 o
   3  10  12        219.43        206.10         6.93 o
   4  10  12         55.40         48.56         3.73 o
   5  10  12        124.66        118.21         6.69 o
   6  10  12         61.12         60.69         5.15 o
   7  10  12          2.57          1.40         3.21 o
  -9  11  12         60.39         69.27         9.95 o
  -8  11  12         41.73         43.67         9.91 o
  -7  11  12         14.81         28.58         4.14 o
  -6  11  12         15.01         16.23         2.64 o
  -5  11  12         11.65          9.77         2.68 o
  -4  11  12        210.82        201.44         8.12 o
  -3  11  12          6.53          6.40         2.30 o
  -2  11  12        345.28        351.28         9.05 o
  -1  11  12         24.18         22.38         2.87 o
   0  11  12         31.22         26.86         2.36 o
   1  11  12         12.03         10.31         2.17 o
   2  11  12        444.18        438.37         9.51 o
   3  11  12         50.89         51.93         5.24 o
   4  11  12        112.88        117.36         4.96 o
   5  11  12         40.94         41.50         4.43 o
   6  11  12         25.53         25.87         3.82 o
   7  11  12          0.49          1.13         2.89 o
  -8  12  12         18.39         22.45         6.36 o
  -7  12  12          5.78          9.79         3.16 o
  -6  12  12          7.41          5.16         2.59 o
  -5  12  12        206.28        220.81         9.04 o
  -4  12  12         28.07         20.05         3.79 o
  -3  12  12         19.46         18.04         3.06 o
  -2  12  12         14.25         15.18         2.48 o
  -1  12  12         32.68         35.19         2.98 o
   0  12  12         28.84         25.33         2.83 o
   1  12  12          6.49          7.50         1.75 o
   2  12  12          0.02          0.14         1.84 o
   3  12  12          0.06          1.70         1.93 o
   4  12  12         55.59         45.75         3.78 o
   5  12  12         46.29         34.04         4.08 o
   6  12  12          1.50          3.05         3.78 o
   7  12  12         49.98         50.39         6.12 o
  -7  13  12        109.75         93.76        11.66 o
  -6  13  12         19.84         23.41         5.59 o
  -5  13  12        292.26        313.54        11.07 o
  -4  13  12         39.99         49.70         4.65 o
  -3  13  12         37.59         38.31         4.05 o
  -2  13  12         33.09         38.98         7.92 o
  -1  13  12        209.48        209.77         9.05 o
   0  13  12          2.40          4.18         2.22 o
   1  13  12        208.00        205.06         6.81 o
   2  13  12         24.19         25.31         3.59 o
   3  13  12        125.98        125.86         6.21 o
   4  13  12          1.62         -3.00         3.00 o
   5  13  12          0.10         -0.30         2.97 o
   6  13  12          0.09         -6.03         6.03 o
   7  13  12          0.03          0.99         4.11 o
  -6  14  12         17.03          6.61         9.59 o
  -5  14  12          1.23         -0.40         2.83 o
  -4  14  12         57.89         49.89         5.04 o
  -3  14  12          0.04          1.60         6.02 o
  -2  14  12         68.15         72.63         7.23 o
  -1  14  12          0.57         -0.17         2.61 o
   0  14  12         23.44         21.56         3.52 o
   1  14  12         22.37         22.21         2.72 o
   2  14  12         69.98         77.12         5.09 o
   3  14  12          5.76         10.83         6.10 o
   4  14  12          0.45          3.61         2.65 o
   5  14  12         18.36         11.06         4.51 o
  -6  15  12         56.41         55.67         8.82 o
  -5  15  12          0.48         -4.90         4.90 o
  -4  15  12          0.13         -3.17         5.52 o
  -3  15  12         35.70         36.13         5.74 o
  -2  15  12         33.46         23.44         5.32 o
  -1  15  12         35.91         34.58         5.28 o
   0  15  12         22.56         32.05         5.61 o
   1  15  12          1.85          2.34         2.71 o
   2  15  12          9.40          8.53         3.09 o
   3  15  12          8.48          5.42         2.82 o
   4  15  12         19.48         15.20         3.52 o
  -5  16  12          3.65          4.16         4.88 o
  -4  16  12          0.05          6.31         5.21 o
  -3  16  12        122.28        138.46         9.82 o
  -2  16  12          3.70          3.19         3.45 o
  -1  16  12         45.64         45.29         7.21 o
   0  16  12          4.19          2.21         2.70 o
   1  16  12         14.27         18.54         4.17 o
   2  16  12         13.98         15.48        11.31 o
   3  16  12         63.17         57.37         9.20 o
  -1  17  12         28.35         20.73         6.43 o
   0  17  12         35.06         31.41         6.91 o
   1  17  12         18.53          8.89        11.57 o
   2  17  12          0.15         -0.34         4.92 o
 -11   0  13         81.78         89.23        10.89 o
  -9   0  13        202.43        189.16        14.78 o
  -7   0  13        326.48        335.53        18.52 o
  -5   0  13        141.65        130.53         7.46 o
  -3   0  13        310.57        306.73        10.65 o
  -1   0  13       2946.07       2867.76        58.32 o
   1   0  13          0.07         -0.52         1.38 o
   3   0  13        210.53        166.68         5.36 o
   5   0  13         28.71         28.48         3.40 o
   7   0  13          5.19          0.21         4.09 o
   9   0  13          9.84          8.93         4.82 o
 -11   1  13          0.23          0.80         3.18 o
 -10   1  13         30.92         25.51         5.85 o
  -9   1  13         81.32         83.46         7.20 o
  -8   1  13         10.62         12.97         3.39 o
  -7   1  13        114.25        100.12         7.27 o
  -6   1  13         51.13         51.59         3.55 o
  -5   1  13        247.55        248.49         7.32 o
  -4   1  13         49.48         51.01         2.69 o
  -3   1  13         65.20         60.67         3.42 o
  -2   1  13         51.11         49.79         3.84 o
  -1   1  13        560.89        523.24        11.31 o
   0   1  13        312.44        327.73         6.45 o
   1   1  13        489.19        488.43         6.75 o
   2   1  13         10.99          7.79         1.18 o
   3   1  13         28.99         31.68         1.89 o
   4   1  13          0.45         -1.76         1.76 o
   5   1  13          9.59          6.48         1.97 o
   6   1  13         63.11         58.23         3.71 o
   7   1  13          3.95          5.35         2.49 o
   8   1  13         24.20         29.83         5.18 o
   9   1  13         23.43         19.81         4.72 o
 -11   2  13          2.02          1.33         6.67 o
 -10   2  13          0.79          2.76         2.99 o
  -9   2  13         34.48         37.91         5.26 o
  -8   2  13        201.12        201.72        10.58 o
  -7   2  13          4.71         -2.43         3.14 o
  -6   2  13        189.77        182.54         6.46 o
  -5   2  13        132.34        127.54         5.27 o
  -4   2  13         81.64         86.99         3.41 o
  -3   2  13       1112.92       1105.93        14.07 o
  -2   2  13         51.81         47.05         3.10 o
  -1   2  13          6.76          4.91         2.23 o
   0   2  13       1320.40       1272.31        23.23 o
   1   2  13          6.47          6.71         1.16 o
   2   2  13          0.26          0.11         1.04 o
   3   2  13         29.52         26.61         1.76 o
   4   2  13        270.71        280.02         7.03 o
   5   2  13          0.66          1.61         1.70 o
   6   2  13          3.68          2.20         1.91 o
   7   2  13         38.15         35.29         4.08 o
   8   2  13          0.57          1.23         2.55 o
   9   2  13          0.01          0.58         3.60 o
 -11   3  13          2.25          2.86         3.05 o
 -10   3  13        152.70        158.54         9.97 o
  -9   3  13          1.65          4.25         3.23 o
  -8   3  13          9.55         21.80         4.47 o
  -7   3  13        287.50        302.05        12.56 o
  -6   3  13         12.63         14.66         2.34 o
  -5   3  13        166.83        155.01         5.85 o
  -4   3  13        132.54        120.02         4.38 o
  -3   3  13        160.06        154.05         4.33 o
  -2   3  13         49.31         44.30         3.26 o
  -1   3  13         30.22         22.95         3.69 o
   0   3  13        108.02         92.16         4.05 o
   1   3  13          2.20          4.60         1.27 o
   2   3  13          3.05          4.39         1.16 o
   3   3  13          1.79         -1.07         1.07 o
   4   3  13          5.15          8.92         1.58 o
   5   3  13         62.39         54.62         3.88 o
   6   3  13          1.88          0.35         1.85 o
   7   3  13        101.69        108.32         6.43 o
   8   3  13          0.66          1.28         3.32 o
   9   3  13         14.26         15.95         3.87 o
 -11   4  13         65.50         69.11         9.71 o
 -10   4  13         55.71         60.25         6.50 o
  -9   4  13        142.17        149.14        11.06 o
  -8   4  13         16.95         23.46         4.37 o
  -7   4  13         26.52         22.32         4.21 o
  -6   4  13         28.83         40.72         3.66 o
  -5   4  13        695.79        674.97        12.65 o
  -4   4  13        481.76        478.07         7.84 o
  -3   4  13        155.49        148.83         4.26 o
  -2   4  13         21.00         16.84         1.58 o
  -1   4  13         71.68         67.89         4.08 o
   0   4  13         73.87         62.70         3.20 o
   1   4  13         43.59         41.29         2.38 o
   2   4  13        118.42        109.90         3.65 o
   3   4  13         74.55         72.41         3.02 o
   4   4  13          4.73          5.82         1.49 o
   5   4  13         70.37         76.52         4.03 o
   6   4  13          0.34          2.36         2.40 o
   7   4  13         12.37         13.08         2.95 o
   8   4  13          4.88          2.46         2.73 o
   9   4  13          1.42          0.14         2.68 o
 -11   5  13          2.40          0.68         4.17 o
 -10   5  13         86.13         83.89         7.52 o
  -9   5  13         41.53         49.03         6.01 o
  -8   5  13        188.63        210.03        11.13 o
  -7   5  13        194.64        207.68        15.55 o
  -6   5  13         49.22         48.26         5.27 o
  -5   5  13          2.27          1.02         1.83 o
  -4   5  13        348.43        321.31         7.55 o
  -3   5  13         11.61          7.64         1.47 o
  -2   5  13         63.03         74.52         3.02 o
  -1   5  13          0.66          0.26         1.32 o
   0   5  13        114.91        113.28         4.38 o
   1   5  13          5.86          2.59         1.35 o
   2   5  13          4.33          6.04         1.36 o
   3   5  13        122.86        130.11         4.03 o
   4   5  13        160.25        166.39         7.01 o
   5   5  13         45.92         36.19         4.08 o
   6   5  13        274.24        280.50         8.54 o
   7   5  13          0.00         -0.47         3.18 o
   8   5  13          0.46          0.84         2.93 o
   9   5  13          9.64         14.80         5.18 o
 -10   6  13         12.07         12.53         3.78 o
  -9   6  13          0.68          2.17         4.85 o
  -8   6  13         16.61         20.35         4.49 o
  -7   6  13        127.05        128.61         8.64 o
  -6   6  13        163.88        179.47         9.66 o
  -5   6  13          0.01         -2.27         2.39 o
  -4   6  13        147.28        137.30         4.86 o
  -3   6  13        161.21        153.40         5.13 o
  -2   6  13          6.64          4.78         1.52 o
  -1   6  13         75.63         62.97         2.96 o
   0   6  13         54.88         46.78         3.16 o
   1   6  13        260.68        259.58         7.66 o
   2   6  13        111.78        111.98         3.84 o
   3   6  13         19.29         22.11         2.01 o
   4   6  13          0.66         -1.29         2.33 o
   5   6  13         56.47         64.94         4.38 o
   6   6  13          0.39          0.15         2.12 o
   7   6  13         32.33         32.82         5.12 o
   8   6  13         27.11         34.26         5.46 o
   9   6  13          6.34         -2.01         4.49 o
 -10   7  13         89.29        104.05        12.11 o
  -9   7  13         29.09         27.33         4.95 o
  -8   7  13          7.71         10.37         3.76 o
  -7   7  13        412.67        449.22        17.04 o
  -6   7  13         28.88         24.34         4.55 o
  -5   7  13         82.18        100.42         7.28 o
  -4   7  13        104.42         98.56         4.30 o
  -3   7  13         10.16          2.78         1.55 o
  -2   7  13        182.77        176.50         5.62 o
  -1   7  13        167.50        158.10         5.14 o
   0   7  13          1.38          0.04         1.59 o
   1   7  13        135.17        144.35         4.77 o
   2   7  13         75.12         76.07         3.54 o
   3   7  13        106.64        102.38         4.80 o
   4   7  13         43.78         46.93         4.24 o
   5   7  13          1.09          0.01         2.29 o
   6   7  13         47.25         51.33         4.73 o
   7   7  13         66.26         76.12         7.38 o
   8   7  13         13.24         13.41         3.42 o
 -10   8  13         17.31         21.48         6.42 o
  -9   8  13         99.26        134.18        12.01 o
  -8   8  13         26.88         30.45         5.56 o
  -7   8  13         32.91         37.49         5.61 o
  -6   8  13        219.16        224.47        12.08 o
  -5   8  13         51.59         46.27         5.29 o
  -4   8  13         11.19         14.79         2.24 o
  -3   8  13        398.05        398.80         8.69 o
  -2   8  13          7.83          7.93         2.44 o
  -1   8  13          5.55          3.58         1.69 o
   0   8  13         25.77         17.19         1.86 o
   1   8  13         85.89         88.74         3.86 o
   2   8  13        340.99        331.00         7.38 o
   3   8  13        109.59        109.18         6.67 o
   4   8  13         11.10         10.21         2.52 o
   5   8  13        126.18        134.46         7.04 o
   6   8  13         46.65         39.54         3.74 o
   7   8  13        226.46        214.88         9.65 o
   8   8  13          8.38         14.33         3.39 o
  -9   9  13          1.48          3.13         4.44 o
  -8   9  13          9.70         10.12         6.96 o
  -7   9  13        129.95        147.19         9.70 o
  -6   9  13         13.42          9.52         9.33 o
  -5   9  13         26.82         28.95         4.79 o
  -4   9  13        195.75        201.23         7.80 o
  -3   9  13          0.03          3.06         2.11 o
  -2   9  13         64.80         70.60         4.31 o
  -1   9  13          2.84          0.08         1.73 o
   0   9  13         52.70         47.73         2.59 o
   1   9  13         11.53         10.35         1.57 o
   2   9  13         36.13         31.14         2.50 o
   3   9  13          1.35         -1.06         2.16 o
   4   9  13         35.41         46.00         3.77 o
   5   9  13        291.16        275.70        10.14 o
   6   9  13          1.31          0.42         2.43 o
   7   9  13          0.87          1.36         2.76 o
  -9  10  13          4.80          0.04         4.64 o
  -8  10  13        104.00        115.20         8.94 o
  -7  10  13         50.93         61.06         6.60 o
  -6  10  13        133.04        151.70        17.80 o
  -5  10  13          3.51          3.21         3.23 o
  -4  10  13        190.72        184.94        10.07 o
  -3  10  13        136.59        148.78         6.40 o
  -2  10  13         38.46         31.09         3.22 o
  -1  10  13        136.99        123.36         5.66 o
   0  10  13         22.91         27.48         2.20 o
   1  10  13         17.72         19.07         1.81 o
   2  10  13          1.24          4.12         1.72 o
   3  10  13        106.73        106.26         5.21 o
   4  10  13          2.97          4.47         2.11 o
   5  10  13         39.47         46.13         4.30 o
   6  10  13          0.02          2.46         2.67 o
   7  10  13          9.24          0.88         3.76 o
  -8  11  13         23.73         20.49         6.15 o
  -7  11  13          6.61          6.42         5.83 o
  -6  11  13          5.66          8.72         9.22 o
  -5  11  13        125.96        118.45         7.01 o
  -4  11  13         43.78         46.42         5.80 o
  -3  11  13          1.95          4.75         2.93 o
  -2  11  13         27.01         24.03         3.17 o
  -1  11  13          2.46          4.08         3.45 o
   0  11  13         12.35         11.86         2.22 o
   1  11  13        268.83        280.51         7.63 o
   2  11  13         30.63         31.88         2.57 o
   3  11  13        155.61        142.64         6.32 o
   4  11  13         17.85         20.92         2.94 o
   5  11  13         16.86         12.42         3.43 o
   6  11  13         15.14          9.78         2.83 o
   7  11  13          1.63         -4.72         4.72 o
  -7  12  13          1.15          4.34         4.00 o
  -6  12  13        130.13        143.73         8.04 o
  -5  12  13         20.29         29.78         4.41 o
  -4  12  13         83.86         95.91         9.34 o
  -3  12  13         89.48         91.07         7.60 o
  -2  12  13         10.76          7.43         2.41 o
  -1  12  13         52.25         47.04         3.43 o
   0  12  13         87.72         92.39         5.14 o
   1  12  13         12.62         13.90         3.06 o
   2  12  13         34.51         38.13         2.84 o
   3  12  13        210.46        210.70         6.96 o
   4  12  13          0.67         -2.49         2.83 o
   5  12  13         69.36         68.85         7.08 o
   6  12  13         11.29          9.95         2.92 o
  -6  13  13          5.86          5.48         3.02 o
  -5  13  13         18.18         27.14         5.20 o
  -4  13  13        183.05        216.76        11.91 o
  -3  13  13        101.39        116.97         8.77 o
  -2  13  13        416.89        440.48        13.49 o
  -1  13  13         10.49         10.82         2.96 o
   0  13  13         52.36         53.73         3.89 o
   1  13  13          8.07          8.62         3.45 o
   2  13  13          4.60         -0.97         2.36 o
   3  13  13          7.52          5.22         2.64 o
   4  13  13         66.11         71.47         5.80 o
   5  13  13          3.56          7.17         3.34 o
   6  13  13         16.10          8.01         4.21 o
  -6  14  13          1.28          9.66         4.98 o
  -5  14  13         30.04         28.25         5.66 o
  -4  14  13          1.37          2.53         2.74 o
  -3  14  13         33.13         38.45         5.74 o
  -2  14  13        132.10        152.03        10.16 o
  -1  14  13          2.59          0.35         2.72 o
   0  14  13         10.72          5.59         2.28 o
   1  14  13          0.07         -0.54         2.32 o
   2  14  13          1.37          5.43         2.35 o
   3  14  13          0.75         -3.20         3.20 o
   4  14  13         24.63         24.52         3.94 o
   5  14  13         22.93         17.99         6.23 o
  -5  15  13          8.60          3.74         4.54 o
  -4  15  13          4.86         -1.72         4.55 o
  -3  15  13          7.66          7.18         3.35 o
  -2  15  13         16.25         15.37         4.22 o
  -1  15  13          1.03         -2.89         3.41 o
   0  15  13          0.84          0.57         2.12 o
   1  15  13         10.04         10.53         3.14 o
   2  15  13          5.00          0.69         3.33 o
   3  15  13         78.83         81.77         7.76 o
   4  15  13          0.52         -0.07         4.47 o
  -1  16  13         67.95         71.85         9.86 o
   0  16  13         38.61         35.76         4.59 o
   1  16  13          9.19          9.06         2.72 o
   2  16  13         68.76         66.25        10.26 o
 -10   0  14          5.89          5.42         4.45 o
  -8   0  14        156.50        168.07        13.93 o
  -6   0  14        122.74        134.13         8.22 o
  -4   0  14        936.30        911.85        16.89 o
  -2   0  14       2595.69       2606.64        78.64 o
   0   0  14        117.49        133.00         9.62 o
   2   0  14        218.06        186.47         5.78 o
   4   0  14        293.57        255.76         8.91 o
   6   0  14          9.61          7.13         3.29 o
   8   0  14          5.54          9.96         5.30 o
 -10   1  14          0.01         -3.55         3.55 o
  -9   1  14          2.09          3.45         4.83 o
  -8   1  14          0.47         -4.26         4.26 o
  -7   1  14         32.02         28.83         6.51 o
  -6   1  14         12.56         11.53         2.63 o
  -5   1  14         60.66         54.69         3.72 o
  -4   1  14        106.55         99.14         3.74 o
  -3   1  14          0.17         -0.59         1.67 o
  -2   1  14         83.71         85.30         4.62 o
  -1   1  14         64.19         65.77         5.44 o
   0   1  14        675.81        685.54        13.49 o
   1   1  14        892.67        908.14        10.09 o
   2   1  14         50.43         43.39         2.23 o
   3   1  14         43.02         40.78         2.18 o
   4   1  14          0.29         -1.77         1.77 o
   5   1  14         37.79         32.36         2.91 o
   6   1  14         26.08         25.85         2.81 o
   7   1  14          0.91         -0.82         2.50 o
   8   1  14          6.25          6.26         5.01 o
   9   1  14          1.16          6.06         4.83 o
 -10   2  14          1.02         -3.20         3.20 o
  -9   2  14         73.64         84.12         7.42 o
  -8   2  14         16.78          9.37         3.68 o
  -7   2  14         12.78         11.40         3.44 o
  -6   2  14         31.83         40.85         5.12 o
  -5   2  14         18.81         19.16         2.57 o
  -4   2  14        184.26        186.74         5.09 o
  -3   2  14         25.40         27.64         2.43 o
  -2   2  14         22.58         16.61         2.29 o
  -1   2  14        505.52        475.36        15.23 o
   0   2  14          1.09          0.71         1.89 o
   1   2  14         95.35         92.74         3.40 o
   2   2  14        250.97        235.53         4.91 o
   3   2  14        135.15        132.47         3.74 o
   4   2  14         13.17         10.71         2.32 o
   5   2  14         37.13         34.54         3.27 o
   6   2  14         86.49         94.12         4.73 o
   7   2  14         85.54         81.27         5.79 o
   8   2  14          0.26          0.52         3.29 o
   9   2  14         14.51         12.82         6.09 o
 -10   3  14         13.55         13.17         3.87 o
  -9   3  14          4.69         10.41         5.35 o
  -8   3  14        210.82        243.18        11.99 o
  -7   3  14         42.65         49.60         5.61 o
  -6   3  14          1.33         -2.20         2.59 o
  -5   3  14        132.53        123.84         5.47 o
  -4   3  14          2.17          4.42         1.60 o
  -3   3  14          2.59          1.63         1.33 o
  -2   3  14        333.96        294.58         7.69 o
  -1   3  14        493.78        474.84        11.26 o
   0   3  14        298.18        277.35         7.81 o
   1   3  14        322.67        307.69         6.87 o
   2   3  14          8.60          4.55         1.34 o
   3   3  14        136.43        121.35         3.61 o
   4   3  14          0.76          1.06         1.65 o
   5   3  14        275.70        258.74         7.27 o
   6   3  14         23.23         15.89         3.23 o
   7   3  14          9.41          9.44         3.01 o
   8   3  14          1.23          0.35         2.51 o
   9   3  14         11.75         12.38         5.50 o
 -10   4  14          0.39         -3.18         3.18 o
  -9   4  14          4.10          4.85         2.98 o
  -8   4  14        152.00        165.72        10.02 o
  -7   4  14        232.44        254.84        15.30 o
  -6   4  14        126.85        140.41         6.71 o
  -5   4  14          5.86          4.81         1.95 o
  -4   4  14         15.90         17.98         1.78 o
  -3   4  14         20.35         17.93         1.84 o
  -2   4  14          3.00          2.25         1.51 o
  -1   4  14        369.56        370.40         8.72 o
   0   4  14         72.77         65.80         3.39 o
   1   4  14          8.93          7.75         1.48 o
   2   4  14        100.31         95.54         3.57 o
   3   4  14          0.02          1.24         1.60 o
   4   4  14         78.80         80.30         4.68 o
   5   4  14         19.58         17.74         2.48 o
   6   4  14         43.48         45.38         3.47 o
   7   4  14          0.05         -1.41         2.48 o
   8   4  14          6.35          8.20         2.89 o
 -10   5  14         11.97          4.95         4.80 o
  -9   5  14         17.62          8.22         5.22 o
  -8   5  14         17.79         20.95        10.19 o
  -7   5  14         32.30         41.38         5.48 o
  -6   5  14        113.88        127.65         8.35 o
  -5   5  14          0.67         -0.90         1.96 o
  -4   5  14         14.03          9.07         1.79 o
  -3   5  14         73.90         66.36         3.05 o
  -2   5  14         27.36         22.72         3.18 o
  -1   5  14          5.92          4.27         1.35 o
   0   5  14        137.19        118.79         4.64 o
   1   5  14          4.03          0.93         1.40 o
   2   5  14         33.21         27.20         2.13 o
   3   5  14        319.86        322.26         7.62 o
   4   5  14         10.67          8.94         2.23 o
   5   5  14         76.00         82.19         7.58 o
   6   5  14          0.00          2.31         2.65 o
   7   5  14          0.88          5.31         3.32 o
   8   5  14          0.34         -1.16         3.26 o
  -9   6  14         18.65          6.78         4.12 o
  -8   6  14         84.46        105.46         9.63 o
  -7   6  14        283.04        311.08        13.64 o
  -6   6  14         74.65         73.09         7.86 o
  -5   6  14         99.49        106.25         6.34 o
  -4   6  14          0.08         -0.56         1.52 o
  -3   6  14         58.12         51.85         3.22 o
  -2   6  14          0.18         -0.16         1.61 o
  -1   6  14        670.85        634.62         9.67 o
   0   6  14          7.89          3.23         1.54 o
   1   6  14        320.43        328.79         7.18 o
   2   6  14          1.51          1.22         1.39 o
   3   6  14          0.78          2.47         1.61 o
   4   6  14          6.13          1.51         2.14 o
   5   6  14         31.00         26.56         3.13 o
   6   6  14         39.18         35.58         4.29 o
   7   6  14         35.41         27.88         4.79 o
   8   6  14         10.56         14.40         4.33 o
  -9   7  14         16.81         12.70         4.13 o
  -8   7  14          0.24          1.14         3.64 o
  -7   7  14          1.25          3.80         6.40 o
  -6   7  14          8.54          4.90         3.58 o
  -5   7  14         31.70         42.25         4.61 o
  -4   7  14         35.07         40.05         3.00 o
  -3   7  14          0.85         -1.45         1.61 o
  -2   7  14         64.76         54.37         3.35 o
  -1   7  14          7.57         12.82         1.90 o
   0   7  14         11.05          6.67         1.50 o
   1   7  14         42.77         46.09         2.71 o
   2   7  14        160.39        147.70         4.66 o
   3   7  14         10.72         13.20         2.19 o
   4   7  14         71.00         72.03         4.54 o
   5   7  14          2.06          2.09         1.73 o
   6   7  14          8.09          8.44         2.37 o
   7   7  14          7.09          6.84         3.35 o
  -9   8  14         83.09         81.24        10.56 o
  -8   8  14        110.19        135.75         9.68 o
  -7   8  14         27.64         37.80         5.68 o
  -6   8  14        118.21        125.06         8.89 o
  -5   8  14         28.58         24.83         4.76 o
  -4   8  14         72.91         80.09         4.59 o
  -3   8  14         95.61         83.95         4.21 o
  -2   8  14          2.00          4.35         1.93 o
  -1   8  14         45.27         43.52         2.99 o
   0   8  14         85.90         85.84         3.42 o
   1   8  14         14.97         14.45         1.95 o
   2   8  14         17.12         17.00         2.06 o
   3   8  14          9.19          6.55         2.45 o
   4   8  14         33.77         30.13         3.38 o
   5   8  14         13.62         13.96         2.42 o
   6   8  14         27.00         20.96         4.55 o
   7   8  14          9.31         12.36         3.99 o
  -8   9  14        107.56        128.60        10.23 o
  -7   9  14        130.99        138.65         9.60 o
  -6   9  14          8.41          5.83         3.44 o
  -5   9  14        238.64        255.12        12.41 o
  -4   9  14          5.28          0.71         2.59 o
  -3   9  14        176.35        178.94         6.10 o
  -2   9  14         57.44         50.23         3.47 o
  -1   9  14          0.69          0.07         1.54 o
   0   9  14         29.94         31.64         2.33 o
   1   9  14         19.55         19.15         1.88 o
   2   9  14          4.29          4.82         1.98 o
   3   9  14         35.42         43.07         4.26 o
   4   9  14        102.34        101.06         5.38 o
   5   9  14         52.48         47.97         4.71 o
   6   9  14          1.72         -2.52         2.52 o
   7   9  14          1.09          7.07         5.08 o
  -8  10  14         35.38         30.07         7.23 o
  -7  10  14          2.01         -0.58         7.48 o
  -6  10  14         37.53         41.87         8.54 o
  -5  10  14        139.69        174.70        10.36 o
  -4  10  14        194.24        216.16        11.07 o
  -3  10  14         11.03         15.52         2.61 o
  -2  10  14          8.77          9.38         2.30 o
  -1  10  14         21.75         20.67         2.13 o
   0  10  14          1.34          1.33         1.41 o
   1  10  14         24.08         26.39         2.21 o
   2  10  14        133.10        138.79         5.16 o
   3  10  14         47.23         50.51         3.92 o
   4  10  14         62.20         62.88         4.41 o
   5  10  14         10.71         14.55         3.45 o
   6  10  14         20.18         17.99         4.18 o
  -7  11  14         57.30         61.48         9.49 o
  -6  11  14         36.86         42.61         9.98 o
  -5  11  14         48.52         54.25         6.32 o
  -4  11  14          6.06         10.59         3.58 o
  -3  11  14        128.70        128.73         6.33 o
  -2  11  14        168.58        156.41         6.78 o
  -1  11  14          0.43         -1.43         1.68 o
   0  11  14        164.69        181.94         5.69 o
   1  11  14          9.33          9.65         2.24 o
   2  11  14         26.78         23.36         2.98 o
   3  11  14          0.15          5.09         2.27 o
   4  11  14         96.16        102.96         5.60 o
   5  11  14          7.54          8.74         3.40 o
   6  11  14         12.21         10.36         4.79 o
  -6  12  14         12.71         14.64         4.33 o
  -5  12  14         87.36        109.91         8.66 o
  -4  12  14          1.22          5.42         4.03 o
  -3  12  14         82.01         77.36         7.26 o
  -2  12  14          4.49          3.82         2.19 o
  -1  12  14         31.03         32.29         2.91 o
   0  12  14         91.64         99.46         4.80 o
   1  12  14        160.45        165.75         6.11 o
   2  12  14          0.01          0.19         1.96 o
   3  12  14          1.93          6.06         2.08 o
   4  12  14          4.98          4.23         2.71 o
   5  12  14          0.03          0.87         3.42 o
   6  12  14         29.64         32.91         7.44 o
  -5  13  14         27.32         27.31         5.01 o
  -4  13  14          0.09          8.38         3.24 o
  -3  13  14         59.70         65.58         5.65 o
  -2  13  14         21.70         34.17         8.41 o
  -1  13  14          3.34          1.51         2.49 o
   0  13  14          0.58         -1.11         1.96 o
   1  13  14         27.61         22.48         2.84 o
   2  13  14         12.45         17.26         3.01 o
   3  13  14         32.82         37.29         3.95 o
   4  13  14          7.79          9.62         3.08 o
  -4  14  14         19.18         19.89         6.74 o
  -3  14  14          5.44          4.60         3.62 o
  -2  14  14          4.04          6.04         4.87 o
  -1  14  14         69.33         61.56         5.58 o
   0  14  14         42.62         41.79         4.03 o
   1  14  14          2.68          3.81         2.29 o
   2  14  14         39.07         47.70         4.30 o
   3  14  14          1.81          1.01         3.00 o
  -2  15  14          0.18         -0.83         4.34 o
  -1  15  14          4.43          1.60         3.51 o
   0  15  14         24.45         17.75         4.31 o
   1  15  14          7.10          6.05         2.66 o
   2  15  14         25.65         29.46         7.47 o
  -1  16  14          1.13         -1.82         4.49 o
   0  16  14          1.58          4.75         4.42 o
  -9   0  15        109.86        106.62        12.00 o
  -7   0  15        351.26        348.70        19.93 o
  -5   0  15         33.51         30.03         5.10 o
  -3   0  15        270.41        236.77        17.56 o
  -1   0  15        488.60        475.31        19.92 o
   1   0  15        403.32        426.71        16.65 o
   3   0  15        128.52        102.78         8.22 o
   5   0  15         29.85         28.54         4.36 o
   7   0  15          0.16         -1.89         4.38 o
  -9   1  15         24.39         26.02         8.44 o
  -8   1  15          9.03          8.94         9.43 o
  -7   1  15         19.38         30.23         5.23 o
  -6   1  15          0.16         -1.58         1.92 o
  -5   1  15          9.44          9.56         2.11 o
  -4   1  15         23.38         23.11         2.17 o
  -3   1  15        578.54        589.48        14.17 o
  -2   1  15         24.21         20.64         2.62 o
  -1   1  15        154.94        156.95         9.90 o
   0   1  15        256.53        231.22         9.41 o
   1   1  15         22.24         27.00         2.62 o
   2   1  15          8.00          9.97         1.68 o
   3   1  15        182.57        186.90         5.09 o
   4   1  15          0.09         -1.21         1.68 o
   5   1  15          1.60          1.60         1.79 o
   6   1  15         37.49         36.02         3.19 o
   7   1  15          2.78          2.52         9.03 o
   8   1  15         68.91         62.14         7.75 o
  -9   2  15          1.36          1.64         4.70 o
  -8   2  15         39.38         53.03        13.05 o
  -7   2  15        103.87        126.96         8.85 o
  -6   2  15        147.92        149.62         6.37 o
  -5   2  15         75.46         82.15         4.71 o
  -4   2  15        325.94        325.59         7.03 o
  -3   2  15          7.93          7.82         1.81 o
  -2   2  15        181.39        157.27         5.72 o
  -1   2  15        130.46        129.33         5.97 o
   0   2  15          0.21          0.27         2.06 o
   1   2  15         50.14         52.12         3.54 o
   2   2  15        515.05        501.31         8.40 o
   3   2  15         12.73          7.69         1.57 o
   4   2  15         16.84         19.63         2.68 o
   5   2  15          6.73          5.64         2.56 o
   6   2  15        100.87        102.51         5.00 o
   7   2  15          1.98          2.49         3.15 o
   8   2  15          3.83          5.04         8.67 o
  -9   3  15          6.57          2.31         3.04 o
  -8   3  15        178.71        186.37        22.62 o
  -7   3  15         22.68         32.72         4.99 o
  -6   3  15         18.92         21.44         2.91 o
  -5   3  15        782.18        833.32        15.07 o
  -4   3  15          5.55          5.97         1.66 o
  -3   3  15        265.63        256.93         6.73 o
  -2   3  15        275.13        251.10         7.37 o
  -1   3  15          6.30          3.44         2.71 o
   0   3  15          5.92          2.50         2.75 o
   1   3  15        268.34        248.36         8.09 o
   2   3  15         20.57         16.77         1.86 o
   3   3  15         10.07         11.86         1.96 o
   4   3  15         17.94         20.42         2.48 o
   5   3  15          2.79          0.51         1.82 o
   6   3  15          0.29          1.83         1.98 o
   7   3  15         47.79         48.40         4.79 o
   8   3  15          4.93          4.95         3.12 o
  -9   4  15         51.15         58.37        10.80 o
  -8   4  15         14.66         30.60         5.46 o
  -7   4  15        216.61        226.40        11.74 o
  -6   4  15          4.93          6.53         2.88 o
  -5   4  15          7.80         12.42         2.52 o
  -4   4  15         10.95         15.36         2.57 o
  -3   4  15         98.48         80.00         3.47 o
  -2   4  15        107.16        110.50         4.89 o
  -1   4  15         49.19         49.91         3.47 o
   0   4  15         82.24         70.25         4.51 o
   1   4  15         76.36         72.57         3.24 o
   2   4  15         12.28         10.83         1.61 o
   3   4  15          1.89         -1.27         1.54 o
   4   4  15         16.08         16.02         2.61 o
   5   4  15          2.93          7.80         2.48 o
   6   4  15          8.59         10.34         5.34 o
   7   4  15        135.70        164.30        10.32 o
   8   4  15          5.07          7.58         5.52 o
  -9   5  15          5.99          5.19         8.84 o
  -8   5  15         61.50         68.19         6.84 o
  -7   5  15        124.90        132.88         9.09 o
  -6   5  15        277.98        266.52        12.45 o
  -5   5  15        179.89        179.04         6.78 o
  -4   5  15         15.77         10.18         2.17 o
  -3   5  15          1.30          3.14         1.64 o
  -2   5  15         17.74         13.40         2.28 o
  -1   5  15         20.86         20.63         2.57 o
   0   5  15        167.09        167.64         7.88 o
   1   5  15          0.37         -1.50         1.50 o
   2   5  15        185.16        193.15         5.26 o
   3   5  15         52.83         53.12         4.03 o
   4   5  15         20.84         24.06         4.11 o
   5   5  15          0.15          3.30         3.14 o
   6   5  15         86.12         92.25         5.48 o
   7   5  15         17.77         19.87         5.79 o
  -9   6  15         45.87         56.73         9.72 o
  -8   6  15          2.86          6.22         3.57 o
  -7   6  15         30.91         30.78         5.21 o
  -6   6  15         71.52         59.51         6.57 o
  -5   6  15         10.85          9.59         2.90 o
  -4   6  15        368.87        364.57         8.52 o
  -3   6  15         61.51         54.44         3.44 o
  -2   6  15        258.05        254.72         7.02 o
  -1   6  15        142.91        143.50         5.28 o
   0   6  15          3.22          4.38         1.90 o
   1   6  15          2.02         -0.65         1.48 o
   2   6  15          0.04          1.55         1.36 o
   3   6  15        132.62        134.47         5.22 o
   4   6  15         95.75         93.43         5.22 o
   5   6  15          0.02          0.45         2.08 o
   6   6  15         22.25         24.85         3.75 o
   7   6  15          6.92          6.99         3.79 o
  -8   7  15         25.57         34.10         5.67 o
  -7   7  15         69.93         69.73         7.21 o
  -6   7  15        138.34        143.06         9.48 o
  -5   7  15        329.98        334.65        11.55 o
  -4   7  15          1.51          2.42         1.80 o
  -3   7  15          0.17         -1.37         1.64 o
  -2   7  15          0.97          3.65         1.84 o
  -1   7  15         17.27          8.87         1.90 o
   0   7  15         35.09         34.44         2.90 o
   1   7  15        241.99        236.01         6.01 o
   2   7  15         10.96          7.73         1.61 o
   3   7  15        127.22        136.13         6.04 o
   4   7  15         17.95         22.59         2.99 o
   5   7  15         86.99         93.72         4.83 o
   6   7  15          0.36          0.12         3.56 o
   7   7  15          0.02          1.44         4.39 o
  -8   8  15          2.28          7.60         5.56 o
  -7   8  15         58.48         62.91         7.12 o
  -6   8  15         41.23         44.24         5.84 o
  -5   8  15         16.92         18.36         5.91 o
  -4   8  15        118.26        116.50         6.85 o
  -3   8  15        117.07        114.25         4.99 o
  -2   8  15         89.24         80.79         4.22 o
  -1   8  15        304.86        305.79         7.93 o
   0   8  15         42.62         44.16         2.49 o
   1   8  15          8.87         10.03         1.84 o
   2   8  15         13.17          4.71         1.82 o
   3   8  15         23.68         25.36         3.02 o
   4   8  15        116.54        116.96         5.91 o
   5   8  15          8.93          2.23         2.06 o
   6   8  15          0.30         -0.15         5.05 o
   7   8  15         15.57         17.79         6.26 o
  -7   9  15         21.80         30.03         5.39 o
  -6   9  15        100.30        100.55         8.36 o
  -5   9  15          6.20         10.64         3.96 o
  -4   9  15          3.03          1.70         2.56 o
  -3   9  15         36.27         42.52         3.41 o
  -2   9  15        364.03        399.17         9.37 o
  -1   9  15         11.21          6.78         1.89 o
   0   9  15        212.07        225.78         5.73 o
   1   9  15          1.58          2.06         1.43 o
   2   9  15         25.82         21.72         2.67 o
   3   9  15          0.06          3.49         2.67 o
   4   9  15         66.05         73.03         4.32 o
   5   9  15          1.81          7.61         2.56 o
   6   9  15          4.81          9.14         5.26 o
  -7  10  15          0.22         -3.02         5.44 o
  -6  10  15         33.69         37.12         5.70 o
  -5  10  15        179.53        207.00        19.73 o
  -4  10  15         79.69         85.87         7.47 o
  -3  10  15          4.76          3.41         3.28 o
  -2  10  15         56.10         59.37         3.90 o
  -1  10  15         50.18         51.19         3.54 o
   0  10  15          0.16          2.45         1.50 o
   1  10  15        201.09        211.03         5.61 o
   2  10  15          0.83         -0.82         1.78 o
   3  10  15         72.73         74.96         5.45 o
   4  10  15          5.72         -0.50         2.59 o
   5  10  15         45.40         45.33         4.44 o
   6  10  15          2.81         -6.40         6.40 o
  -6  11  15         57.62         63.14         9.90 o
  -5  11  15         38.33         49.93         8.70 o
  -4  11  15         34.95         36.31         5.29 o
  -3  11  15         67.70         58.83         4.00 o
  -2  11  15         37.34         46.69         4.31 o
  -1  11  15         18.10         22.23         3.05 o
   0  11  15         49.04         56.74         3.44 o
   1  11  15         44.80         46.25         3.50 o
   2  11  15          1.23          2.08         2.16 o
   3  11  15        229.59        231.56         8.47 o
   4  11  15        119.83        128.90         6.47 o
   5  11  15        121.93        110.94         8.92 o
   6  11  15         29.77         20.88         5.87 o
  -5  12  15          8.38         11.55         4.59 o
  -4  12  15        316.22        343.21        15.09 o
  -3  12  15          0.91          5.05         3.69 o
  -2  12  15         54.14         62.28         4.80 o
  -1  12  15        118.72        122.91         5.51 o
   0  12  15         18.70         21.03         2.48 o
   1  12  15         90.81         98.26         4.87 o
   2  12  15         34.12         49.13         4.36 o
   3  12  15          0.23          2.09         2.45 o
   4  12  15          0.32          2.73         2.67 o
  -4  13  15        166.67        179.89        15.48 o
  -3  13  15        144.78        172.79        10.83 o
  -2  13  15         11.46         20.87         3.77 o
  -1  13  15         23.38         25.78         5.27 o
   0  13  15        132.15        131.76         5.89 o
   1  13  15         13.36          8.39         4.40 o
   2  13  15         41.54         38.73         4.03 o
   3  13  15         11.13         10.71         3.02 o
   4  13  15         13.35         13.85         5.71 o
  -2  14  15          2.59         -3.19         4.30 o
  -1  14  15         49.41         59.42         9.12 o
   0  14  15         45.42         45.43         4.11 o
   1  14  15          0.16         -3.94         3.94 o
   2  14  15          2.09          3.47         3.40 o
  -1  15  15          6.69          1.81         3.83 o
   0  15  15          2.14         -1.48         2.78 o
   1  15  15          0.96         -3.29         3.29 o
  -8   0  16          2.40         -0.06         5.04 o
  -6   0  16         54.34         47.23         5.50 o
  -4   0  16          2.33          1.63         2.00 o
  -2   0  16        378.64        403.62        13.58 o
   0   0  16       1423.83       1525.18        40.03 o
   2   0  16         11.81         13.22         3.31 o
   4   0  16         47.45         50.47         8.29 o
   6   0  16        116.63        116.45        11.54 o
   8   0  16          0.13          3.15         3.82 o
  -9   1  16          5.29          5.50         5.11 o
  -8   1  16         41.39         40.43         5.81 o
  -7   1  16         16.17          5.40         6.78 o
  -6   1  16        133.01        134.37         6.20 o
  -5   1  16        324.23        344.28         9.62 o
  -4   1  16         14.86         17.60         1.95 o
  -3   1  16          3.54          5.70         2.03 o
  -2   1  16          4.00          1.52         1.74 o
  -1   1  16         33.77         23.13         3.73 o
   0   1  16         91.97         94.78         8.26 o
   1   1  16        218.87        242.25         7.61 o
   2   1  16        342.48        346.09         8.06 o
   3   1  16        192.58        218.83         9.22 o
   4   1  16         36.98         35.48         3.43 o
   5   1  16         23.94         32.25         3.01 o
   6   1  16         47.82         54.30         4.31 o
   7   1  16         22.95         19.76         4.09 o
   8   1  16          3.40          2.75         3.22 o
  -9   2  16          5.73          6.02         4.48 o
  -8   2  16          5.91          8.94         6.77 o
  -7   2  16        214.70        202.80        11.29 o
  -6   2  16         36.05         40.98         3.73 o
  -5   2  16          0.08          1.52         1.90 o
  -4   2  16        186.54        190.27         5.55 o
  -3   2  16         56.76         55.00         3.40 o
  -2   2  16          4.91          4.32         1.89 o
  -1   2  16        232.54        223.86        12.33 o
   0   2  16         41.56         36.57         3.54 o
   1   2  16        146.06        149.71         5.35 o
   2   2  16         20.02         19.04         3.18 o
   3   2  16         10.36         10.76         3.11 o
   4   2  16         51.75         51.50         4.07 o
   5   2  16        106.13        127.50         6.22 o
   6   2  16          4.60          3.76         2.28 o
   7   2  16         11.39          6.90         3.34 o
   8   2  16          0.34         -1.39         3.03 o
  -8   3  16         28.83         32.68        10.28 o
  -7   3  16          5.10          5.15         3.28 o
  -6   3  16         95.86        131.27         6.15 o
  -5   3  16         19.01         23.47         3.11 o
  -4   3  16         47.32         51.52         5.01 o
  -3   3  16          0.44          0.13         1.60 o
  -2   3  16         91.72         94.26         4.18 o
  -1   3  16          4.83          8.17         2.17 o
   0   3  16        233.23        240.31        12.10 o
   1   3  16        150.93        145.78         5.32 o
   2   3  16         88.37        101.87         4.43 o
   3   3  16         37.71         39.24         5.80 o
   4   3  16          2.17          0.00         1.94 o
   5   3  16         53.38         55.45         4.35 o
   6   3  16          0.03          7.21         3.91 o
   7   3  16         34.23         37.43         4.43 o
   8   3  16         41.40         42.82         8.33 o
  -8   4  16         33.88         45.58        10.50 o
  -7   4  16         21.30         29.72         5.11 o
  -6   4  16        332.32        332.65        11.69 o
  -5   4  16        186.70        193.87         7.27 o
  -4   4  16        532.46        574.37        12.65 o
  -3   4  16          5.95          6.69         1.81 o
  -2   4  16        150.38        148.47         4.79 o
  -1   4  16          5.25          3.87         1.76 o
   0   4  16          5.50          4.62         2.05 o
   1   4  16         51.79         60.32         3.54 o
   2   4  16          0.51         -1.00         1.60 o
   3   4  16          1.32          3.91         2.74 o
   4   4  16         34.52         40.29         3.77 o
   5   4  16         19.85         13.77         2.79 o
   6   4  16          5.26          3.32         2.54 o
   7   4  16          1.44         -4.27         4.27 o
  -8   5  16          0.30          3.92         6.81 o
  -7   5  16          2.04          3.43         3.38 o
  -6   5  16          1.05         -0.97         5.34 o
  -5   5  16        167.22        164.78         8.12 o
  -4   5  16          2.70          1.10         2.41 o
  -3   5  16         68.06         56.35         3.53 o
  -2   5  16          0.92         -2.09         2.09 o
  -1   5  16          2.16          1.16         2.23 o
   0   5  16          0.01         -1.99         1.99 o
   1   5  16          6.80          4.32         2.03 o
   2   5  16         82.87         77.49         4.74 o
   3   5  16         24.87         27.76         2.65 o
   4   5  16         63.81         62.98         5.15 o
   5   5  16        101.86         93.54         5.52 o
   6   5  16          0.04          1.05         3.49 o
   7   5  16          8.42          1.72         4.20 o
  -8   6  16         52.41         69.53        10.55 o
  -7   6  16          0.05          0.46         3.28 o
  -6   6  16        173.07        175.14        10.56 o
  -5   6  16         78.86         80.71         6.11 o
  -4   6  16         46.65         51.64         4.19 o
  -3   6  16        157.67        180.03         6.17 o
  -2   6  16         25.02         28.37         2.94 o
  -1   6  16          9.39          9.82         2.66 o
   0   6  16         44.45         43.69         2.94 o
   1   6  16         64.21         67.34         3.78 o
   2   6  16         15.07         11.06         2.35 o
   3   6  16         70.98         83.28         4.27 o
   4   6  16         27.56         34.53         3.54 o
   5   6  16         23.45         20.19         4.00 o
   6   6  16         14.02         22.46         3.90 o
   7   6  16          9.18         10.25         5.79 o
  -7   7  16          1.73         -1.46         3.75 o
  -6   7  16        128.95        149.36         9.96 o
  -5   7  16         11.43         20.85         3.79 o
  -4   7  16          9.83         13.61         2.85 o
  -3   7  16         73.56         69.55         4.13 o
  -2   7  16        265.04        279.66         7.77 o
  -1   7  16        104.11        114.32         5.00 o
   0   7  16        194.29        183.45         5.30 o
   1   7  16          2.85          2.35         1.65 o
   2   7  16         34.22         45.23         3.26 o
   3   7  16          2.31          4.47         1.93 o
   4   7  16         12.46          7.39         2.38 o
   5   7  16         16.00         22.73         2.97 o
   6   7  16         31.43         30.58         4.97 o
  -7   8  16        322.36        361.35        19.48 o
  -6   8  16         21.19         30.94         5.14 o
  -5   8  16        192.07        201.55        11.29 o
  -4   8  16        237.85        234.55         8.59 o
  -3   8  16         27.15         30.31         3.01 o
  -2   8  16          3.51          1.69         1.87 o
  -1   8  16         34.20         28.89         3.84 o
   0   8  16         24.00         24.88         2.32 o
   1   8  16          0.32          4.84         2.26 o
   2   8  16        110.59        117.14         5.06 o
   3   8  16         12.80         14.77         2.74 o
   4   8  16         18.50         21.99         3.04 o
   5   8  16          0.36          2.70         1.91 o
   6   8  16         67.45         61.14         9.75 o
  -6   9  16        126.28        151.02        10.24 o
  -5   9  16        106.13        114.56         8.79 o
  -4   9  16          0.09          1.46         3.21 o
  -3   9  16        236.04        239.91         7.56 o
  -2   9  16          6.65          9.38         2.14 o
  -1   9  16          3.53          4.19         2.06 o
   0   9  16          3.14          2.56         1.56 o
   1   9  16         35.95         34.87         2.58 o
   2   9  16          7.21          6.39         2.39 o
   3   9  16         35.75         35.43         3.50 o
   4   9  16          3.82          1.90         1.90 o
   5   9  16         41.05         55.41         5.22 o
   6   9  16         84.78         81.01        11.03 o
  -5  10  16        152.03        184.70        13.81 o
  -4  10  16          1.09          6.93         3.86 o
  -3  10  16          0.00         -1.27         1.95 o
  -2  10  16         95.37         92.91         4.82 o
  -1  10  16         12.22         10.92         1.93 o
   0  10  16          7.50          7.67         1.68 o
   1  10  16         49.27         49.36         3.02 o
   2  10  16         13.05         17.60         2.56 o
   3  10  16          0.15          4.74         2.47 o
   4  10  16         80.95         84.22         7.95 o
   5  10  16          0.23          1.75         2.61 o
  -4  11  16          4.08          4.01         3.92 o
  -3  11  16         22.98         19.64         3.53 o
  -2  11  16         72.66         75.76         4.47 o
  -1  11  16          0.49         -1.91         1.91 o
   0  11  16         70.63         73.19         5.98 o
   1  11  16          0.03          0.53         4.09 o
   2  11  16         69.23         70.08         4.90 o
   3  11  16          9.21          9.68         2.26 o
   4  11  16          5.25          1.52         4.59 o
   5  11  16         10.86         22.41         6.40 o
  -4  12  16         15.34         15.42         6.49 o
  -3  12  16         33.25         43.17         9.96 o
  -2  12  16          5.70          2.36         2.71 o
  -1  12  16         90.55         85.52         7.31 o
   0  12  16          0.22          1.02         2.19 o
   1  12  16         22.21         21.71         4.62 o
   2  12  16        219.10        227.85         8.90 o
   3  12  16         29.74         45.91         6.23 o
   4  12  16         39.68         40.98         5.70 o
  -2  13  16         48.08         45.54         8.19 o
  -1  13  16         74.25         89.64        18.11 o
   0  13  16         36.95         45.37         5.73 o
   1  13  16          2.51         -5.50         5.50 o
   2  13  16         27.52         22.17         7.83 o
   3  13  16         17.57         12.43         3.72 o
  -1  14  16          3.74         13.14         4.84 o
   0  14  16          7.60         18.43         5.77 o
   2  14  16          6.66          8.47         5.09 o
  -7   0  17         29.15         19.47         5.99 o
  -5   0  17        145.31        144.66        10.66 o
  -3   0  17          2.15          2.58         2.53 o
  -1   0  17         45.42         55.42         7.88 o
   1   0  17         85.07        112.98        13.12 o
   3   0  17          0.45          1.71         5.19 o
   5   0  17         55.85         68.25        10.59 o
  -8   1  17          4.91          4.80         3.21 o
  -7   1  17          8.29          7.17         2.61 o
  -6   1  17         17.97         17.72         2.80 o
  -5   1  17        126.32        129.71         8.63 o
  -4   1  17          1.20          1.54         1.56 o
  -3   1  17         14.05         12.15         2.07 o
  -2   1  17         85.48         78.60         4.83 o
  -1   1  17         93.82         95.07         7.43 o
   0   1  17        246.00        264.09        10.93 o
   1   1  17         55.85         63.35         4.72 o
   2   1  17        569.28        596.89        12.28 o
   3   1  17          0.25          1.12         3.94 o
   4   1  17          5.04          8.53         4.39 o
   5   1  17          1.27         -2.62         3.59 o
   6   1  17          0.63         -4.24         4.24 o
  -8   2  17          0.21         -3.25         3.25 o
  -7   2  17         32.84         35.49         5.34 o
  -6   2  17          8.89          5.79         2.14 o
  -5   2  17          2.24          5.02         2.24 o
  -4   2  17        170.41        169.01         5.46 o
  -3   2  17          4.90          3.52         1.78 o
  -2   2  17         88.07         96.78         4.94 o
  -1   2  17          0.01          0.01         2.24 o
   0   2  17         30.01         26.50         6.16 o
   1   2  17         13.53          9.71         2.28 o
   2   2  17         67.55         76.04         5.32 o
   3   2  17        116.61        119.07         7.26 o
   4   2  17        188.81        180.84         8.97 o
   5   2  17          3.30          1.35         2.85 o
   6   2  17          4.17          2.33         3.43 o
   7   2  17         62.92         59.54         9.25 o
  -7   3  17         16.18         18.00        11.99 o
  -6   3  17        116.98        124.75         7.31 o
  -5   3  17         12.10         11.51         2.45 o
  -4   3  17         69.12         77.07         4.35 o
  -3   3  17        281.96        304.40         7.91 o
  -2   3  17         65.17         63.53         4.10 o
  -1   3  17         81.34         80.10         4.54 o
   0   3  17        120.98        118.18         5.51 o
   1   3  17         15.47         18.88         2.47 o
   2   3  17         16.19         18.14         3.59 o
   3   3  17         90.28        106.29         6.77 o
   4   3  17          0.00         -3.52         3.52 o
   5   3  17          5.59          6.30         3.65 o
   6   3  17          5.15          5.23         2.86 o
   7   3  17          1.71         -0.44         4.00 o
  -7   4  17        181.96        194.02        11.48 o
  -6   4  17         13.37         13.32         3.20 o
  -5   4  17        160.08        175.05         7.16 o
  -4   4  17         23.17         27.08         3.30 o
  -3   4  17         45.53         53.05         4.14 o
  -2   4  17          5.15          1.44         1.58 o
  -1   4  17         66.62         46.55         3.66 o
   0   4  17         10.36          6.18         1.92 o
   1   4  17         45.88         52.47         4.09 o
   2   4  17         46.90         46.53         3.78 o
   3   4  17          2.67         -0.33         2.79 o
   4   4  17         33.06         38.02         7.52 o
   5   4  17          1.39          2.08         2.61 o
   6   4  17          0.05         -1.54         3.45 o
   7   4  17          1.20          3.29         4.48 o
  -7   5  17          2.17          7.86         4.71 o
  -6   5  17         13.84         17.75         3.68 o
  -5   5  17         16.31         21.46         3.75 o
  -4   5  17          2.59         -2.57         2.57 o
  -3   5  17          7.34          4.95         2.97 o
  -2   5  17          9.78          8.18         2.28 o
  -1   5  17          6.84          3.37         2.00 o
   0   5  17         11.07         15.00         2.18 o
   1   5  17          5.52          4.42         1.62 o
   2   5  17         21.43         22.85         2.92 o
   3   5  17          0.74         -0.60         2.60 o
   4   5  17         46.99         54.15         6.69 o
   5   5  17         19.00         22.54         3.71 o
   6   5  17         11.79          7.93         5.62 o
  -7   6  17         59.22         76.59        10.90 o
  -6   6  17          0.01         -0.11         3.21 o
  -5   6  17          0.32          0.17         2.46 o
  -4   6  17         41.50         44.79         4.04 o
  -3   6  17         15.35         24.60         2.80 o
  -2   6  17        154.00        143.02         5.67 o
  -1   6  17          2.96          1.99         1.85 o
   0   6  17         43.69         35.08         2.81 o
   1   6  17          9.79          7.75         1.95 o
   2   6  17          1.53          0.32         1.98 o
   3   6  17          3.02          6.86         2.69 o
   4   6  17         51.21         59.13         5.29 o
   5   6  17          0.00          0.39         2.05 o
   6   6  17         41.15         46.28         8.47 o
  -6   7  17         29.44         33.22         8.07 o
  -5   7  17         50.29         40.87         6.62 o
  -4   7  17         95.88        103.26         5.95 o
  -3   7  17        294.22        300.62         8.34 o
  -2   7  17         45.78         47.30         3.66 o
  -1   7  17          4.42          1.58         1.93 o
   0   7  17         25.18         25.41         2.35 o
   1   7  17         57.81         55.78         3.66 o
   2   7  17         19.57         19.44         2.82 o
   3   7  17         32.45         26.76         3.73 o
   4   7  17          2.22          3.46         3.49 o
   5   7  17         18.34         16.73         3.19 o
   6   7  17          0.03          3.19         4.44 o
  -6   8  17         34.73         47.52         6.43 o
  -5   8  17          5.49         -0.19         2.59 o
  -4   8  17          0.17         -2.55         2.55 o
  -3   8  17         22.13         19.88         2.64 o
  -2   8  17        104.22         95.39         4.90 o
  -1   8  17         66.73         62.73         3.81 o
   0   8  17          7.72          6.31         1.72 o
   1   8  17         68.04         72.86         3.58 o
   2   8  17          9.40          8.20         2.38 o
   3   8  17          0.41         -0.77         2.38 o
   4   8  17          7.62          2.43         2.78 o
   5   8  17          0.05         -0.52         2.17 o
  -5   9  17         21.52         20.14         4.42 o
  -4   9  17         75.91         81.36         6.26 o
  -3   9  17          9.04          6.82         2.57 o
  -2   9  17          1.07          2.82         2.17 o
  -1   9  17          3.41         10.04         1.94 o
   0   9  17         64.28         77.13         3.75 o
   1   9  17          1.34          3.11         2.00 o
   2   9  17         11.12          6.13         1.99 o
   3   9  17          0.07          0.31         2.43 o
   4   9  17          1.97          2.09         2.43 o
   5   9  17          0.01          0.50         3.03 o
  -4  10  17        230.67        263.38        11.04 o
  -3  10  17         48.02         63.78         4.87 o
  -2  10  17        127.82        137.36         5.94 o
  -1  10  17          2.14          0.18         2.21 o
   0  10  17          0.44         -1.83         1.83 o
   1  10  17          0.01          0.94         1.87 o
   2  10  17          9.99          4.68         2.21 o
   3  10  17         36.19         33.15         5.11 o
   4  10  17          0.07         -2.20         3.00 o
  -3  11  17         10.80         13.91         3.93 o
  -2  11  17          2.24          5.29         2.15 o
  -1  11  17         98.94        104.80         4.84 o
   0  11  17         44.49         45.23         3.32 o
   1  11  17          6.33          2.51         2.67 o
   2  11  17          3.41          5.53         3.86 o
   3  11  17         47.89         53.45         6.88 o
  -2  12  17         38.10         41.02         5.31 o
  -1  12  17          6.41          2.11         2.75 o
   0  12  17          6.35          5.96         4.30 o
   1  12  17         20.70         25.33         7.40 o
  -1  13  17         59.78         81.49        10.24 o
  -6   0  18         57.55         58.66         6.37 o
  -4   0  18          0.17         -0.29         2.52 o
  -2   0  18          1.91         -0.75         2.72 o
   0   0  18          6.77          9.70         6.30 o
   2   0  18        171.60        195.86        16.34 o
   4   0  18         64.57         87.01        11.99 o
  -7   1  18          0.58         -2.21         3.61 o
  -6   1  18          0.57         -2.28         2.28 o
  -5   1  18         15.49          9.28         2.32 o
  -4   1  18         36.26         33.92         2.80 o
  -3   1  18        173.20        174.39         6.17 o
  -2   1  18          1.64          1.65         1.78 o
  -1   1  18          8.82          8.59         2.62 o
   0   1  18          7.53          4.49         3.58 o
   1   1  18          9.19         18.22         3.10 o
   2   1  18         63.78         80.04         7.78 o
   3   1  18         26.31         25.33         5.21 o
   4   1  18        219.09        250.70        13.86 o
   5   1  18          0.69          2.10         3.92 o
  -7   2  18          4.23          6.64         4.65 o
  -6   2  18          3.49          1.55         2.12 o
  -5   2  18         68.14         63.45         4.53 o
  -4   2  18         29.33         32.12         3.13 o
  -3   2  18          0.72          0.62         2.10 o
  -2   2  18         88.12         84.28         4.84 o
  -1   2  18         48.08         51.07         5.11 o
   0   2  18         32.75         24.48         2.99 o
   1   2  18         34.45         35.25         3.39 o
   2   2  18          0.87          6.37         5.30 o
   3   2  18        141.86        152.34         8.33 o
   4   2  18          7.60         14.55         7.04 o
   5   2  18         34.54         41.31         6.03 o
  -6   3  18        108.75        114.47         8.88 o
  -5   3  18         14.75         17.54         2.77 o
  -4   3  18        338.28        373.64         9.45 o
  -3   3  18         10.71         10.43         2.63 o
  -2   3  18          0.00          5.91         2.09 o
  -1   3  18         29.64         44.43         4.42 o
   0   3  18         66.04         69.30         4.10 o
   1   3  18          0.19          2.65         1.92 o
   2   3  18         32.34         23.13         3.81 o
   3   3  18          2.41          1.01         2.79 o
   4   3  18          5.39          6.93         3.66 o
   5   3  18          0.49          6.63         5.88 o
  -6   4  18          0.09          1.62         4.30 o
  -5   4  18         46.84         50.04         7.91 o
  -4   4  18        131.16        140.08         5.86 o
  -3   4  18         25.53         21.57         3.77 o
  -2   4  18        103.64         96.46         5.40 o
  -1   4  18          0.02         -2.49         2.49 o
   0   4  18          5.45          8.33         2.00 o
   1   4  18         18.23         17.90         2.41 o
   2   4  18          6.07          4.96         2.14 o
   3   4  18          8.19          8.80         3.40 o
   4   4  18          0.01         -0.27         2.89 o
   5   4  18          7.75          4.24         4.60 o
  -6   5  18         36.28         44.43         5.61 o
  -5   5  18         24.88         23.49         3.71 o
  -4   5  18         38.29         41.41         6.68 o
  -3   5  18         76.22         81.90         5.15 o
  -2   5  18         14.85         11.44         2.15 o
  -1   5  18         48.87         42.29         3.33 o
   0   5  18          2.60          2.74         1.70 o
   1   5  18         28.20         30.76         3.17 o
   2   5  18          0.07          3.58         3.25 o
   3   5  18         27.74         30.47         4.24 o
   4   5  18         23.36         23.95         3.93 o
   5   5  18          4.01          1.08         4.28 o
  -5   6  18          2.48          1.97         2.52 o
  -4   6  18         91.41        103.93         5.92 o
  -3   6  18        109.71        118.62         5.41 o
  -2   6  18         66.20         57.16         3.89 o
  -1   6  18          9.24         13.92         2.38 o
   0   6  18         13.26         13.72         2.45 o
   1   6  18         10.53          8.87         2.35 o
   2   6  18         23.22         31.40         3.51 o
   3   6  18         12.18         15.17         4.26 o
   4   6  18          0.01          3.84         3.87 o
  -5   7  18         14.31         17.06         3.53 o
  -4   7  18         34.77         35.91         3.81 o
  -3   7  18          2.36          4.79         1.99 o
  -2   7  18          0.21         -1.81         2.34 o
  -1   7  18          4.33          4.46         1.96 o
   0   7  18        230.75        228.13         6.96 o
   1   7  18         61.15         79.54         4.68 o
   2   7  18         66.45         63.89         4.57 o
   3   7  18          8.52          5.13         2.70 o
   4   7  18         39.07         34.11         5.42 o
  -4   8  18         17.83         12.07         2.91 o
  -3   8  18          2.62         -1.06         2.31 o
  -2   8  18        211.80        214.88         9.58 o
  -1   8  18          8.56         17.00         2.33 o
   0   8  18          6.75          5.10         1.77 o
   1   8  18          8.57         11.19         2.27 o
   2   8  18         33.78         45.49         4.05 o
   3   8  18          3.59          0.94         3.15 o
   4   8  18         14.57         10.09         5.22 o
  -4   9  18          0.03         -3.28         5.48 o
  -3   9  18         58.68         61.68         4.92 o
  -2   9  18         22.37         17.25         2.71 o
  -1   9  18        361.89        402.71         8.63 o
   0   9  18          0.19          2.42         1.58 o
   1   9  18          0.15          0.68         1.91 o
   2   9  18          6.32          7.54         2.12 o
   3   9  18          0.24         -3.39         3.39 o
   4   9  18          0.24         -4.62         4.62 o
  -3  10  18         55.13         53.61         8.88 o
  -2  10  18          7.06          9.21         3.21 o
  -1  10  18         17.77         11.64         2.80 o
   0  10  18         12.45         13.45         2.63 o
   1  10  18         21.66         17.11         2.97 o
   2  10  18          0.18          1.93         4.01 o
  -2  11  18          4.14          3.09         2.25 o
  -1  11  18         13.00         11.45         3.33 o
   0  11  18         70.90         76.87        10.61 o
   1  11  18          0.45          2.43         4.54 o
   2  11  18         16.52          6.42         4.45 o
  -7   0  19        327.03        374.76        22.64 o
  -5   0  19         88.16         94.26        16.14 o
  -3   0  19         75.40         71.87         5.54 o
  -1   0  19         19.38         17.33         3.70 o
   1   0  19        278.19        288.93        12.94 o
   3   0  19         20.72         17.22         6.61 o
  -6   1  19         35.90         20.80         4.30 o
  -5   1  19          0.54          3.77         3.45 o
  -4   1  19        132.22        132.12         5.73 o
  -3   1  19         11.71          9.13         2.07 o
  -2   1  19         53.62         54.50         5.60 o
  -1   1  19         37.07         38.48         4.06 o
   0   1  19         62.35         47.63         3.99 o
   1   1  19         12.45         15.00         3.49 o
   2   1  19        160.93        167.82        11.07 o
   3   1  19         21.25         27.21         5.84 o
   4   1  19        264.47        321.61        22.06 o
  -6   2  19          1.64          2.45         4.61 o
  -5   2  19          3.66          4.14         2.23 o
  -4   2  19          0.90         -1.00         2.25 o
  -3   2  19          7.17          4.05         2.27 o
  -2   2  19        205.84        200.05         7.51 o
  -1   2  19         33.95         37.53         4.18 o
   0   2  19         65.01         83.34         5.15 o
   1   2  19          7.29          9.05         2.82 o
   2   2  19          0.80          4.79        10.85 o
   3   2  19          1.63         13.48         4.58 o
   4   2  19        112.53        156.52        15.65 o
  -6   3  19         51.41         64.47        10.14 o
  -5   3  19          2.66          9.28         2.57 o
  -4   3  19         55.54         61.95         4.10 o
  -3   3  19         76.98         73.08         5.75 o
  -2   3  19          5.81          5.71         2.35 o
  -1   3  19        156.82        167.46         8.04 o
   0   3  19         11.83          8.86         2.78 o
   1   3  19         88.14         95.31         6.51 o
   2   3  19          0.08          4.90         2.88 o
   3   3  19          6.14         11.17         3.52 o
   4   3  19         24.21         43.42         9.27 o
  -6   4  19         16.66         17.71         6.17 o
  -5   4  19        164.90        184.56         9.25 o
  -4   4  19          3.68          1.99         1.98 o
  -3   4  19        247.16        276.23         9.37 o
  -2   4  19          0.01          1.88         2.20 o
  -1   4  19          1.43          0.71         2.49 o
   0   4  19         10.13          5.36         1.79 o
   1   4  19         33.43         30.73         4.18 o
   2   4  19         14.53         16.14         3.54 o
   3   4  19        137.43        162.13         8.90 o
  -5   5  19         17.39         22.81         4.85 o
  -4   5  19         11.23          9.90         2.59 o
  -3   5  19         14.42         19.90         3.26 o
  -2   5  19         16.18         18.59         2.90 o
  -1   5  19         35.40         40.25         3.84 o
   0   5  19         23.38         16.35         2.33 o
   1   5  19          8.69         12.43         2.56 o
   2   5  19         54.49         77.67         6.15 o
   3   5  19         14.55         13.45         4.45 o
  -4   6  19         10.43         11.15         2.66 o
  -3   6  19         29.50         26.19         3.37 o
  -2   6  19         74.09         90.40         5.53 o
  -1   6  19          1.94         -0.42         1.75 o
   0   6  19         45.83         50.99         3.43 o
   1   6  19          3.35          1.86         2.19 o
   2   6  19         13.22          7.17         3.12 o
   3   6  19          5.25          6.31         4.82 o
  -4   7  19          9.08         13.92         3.98 o
  -3   7  19         50.83         52.17         4.53 o
  -2   7  19         56.80         64.72         4.30 o
  -1   7  19        161.40        172.89         5.71 o
   0   7  19         16.90         20.88         2.66 o
   1   7  19         56.20         62.31         4.33 o
   2   7  19         28.21         34.75         5.55 o
   3   7  19          8.55          0.42         4.53 o
  -3   8  19          8.58         10.71         4.78 o
  -2   8  19          1.99         -1.67         2.29 o
  -1   8  19          2.08          3.59         1.95 o
   0   8  19         67.28         72.97         5.16 o
   1   8  19         72.12         74.64         5.19 o
   2   8  19          5.37         -1.50         3.97 o
   3   8  19         48.59         57.47         9.30 o
  -2   9  19         17.37         18.30         3.35 o
  -1   9  19         30.35         38.45         3.52 o
   0   9  19          2.26          3.95         2.93 o
   1   9  19          5.41          3.96         3.14 o
  -1  10  19         11.37         14.58         3.51 o
  -6   0  20         10.02          4.35         4.81 o
  -4   0  20         21.12          7.34         7.81 o
  -2   0  20         61.76         56.19         8.36 o
   0   0  20         57.43         66.89         6.80 o
   2   0  20          2.62          1.91         4.81 o
  -6   1  20        139.09        160.64        10.66 o
  -5   1  20         15.29         14.56         4.25 o
  -4   1  20         23.87         26.97         4.08 o
  -3   1  20         31.62         25.56         2.80 o
  -2   1  20          1.20          3.57         2.89 o
  -1   1  20        105.29        109.21         7.15 o
   0   1  20          0.52         -0.13         3.50 o
   1   1  20          9.76          7.19         3.99 o
   2   1  20          7.85          1.30         3.75 o
  -5   2  20         33.62         28.90         5.13 o
  -4   2  20         17.11         21.14         2.72 o
  -3   2  20         29.20         26.54         3.32 o
  -2   2  20          0.00          0.22         2.13 o
  -1   2  20          0.51         -1.96         2.44 o
   0   2  20         11.75         15.72         2.85 o
   1   2  20        110.03        146.86        12.49 o
   2   2  20          8.99          9.18         5.97 o
  -4   3  20         80.54         90.20         4.98 o
  -3   3  20         76.61         80.60         5.37 o
  -2   3  20        223.51        247.10         8.93 o
  -1   3  20         86.38         85.34         6.08 o
   0   3  20          2.01          2.44         1.98 o
   1   3  20          8.95          9.73         5.97 o
   2   3  20         49.33         65.02        10.48 o
  -4   4  20          7.01          6.25         6.03 o
  -3   4  20         22.91         27.36         3.43 o
  -2   4  20         89.36         98.69         6.06 o
  -1   4  20          4.86          3.77         2.14 o
   0   4  20         18.53         18.36         3.24 o
   1   4  20          1.38         -1.80         3.07 o
   2   4  20         26.83         45.63         9.38 o
  -4   5  20          1.14         -5.57         5.57 o
  -3   5  20         18.08         18.83         3.58 o
  -2   5  20          5.31          1.92         2.37 o
  -1   5  20         62.70         81.86         4.45 o
   0   5  20          2.47         -1.16         2.52 o
   1   5  20          0.04         -2.77         2.77 o
  -3   6  20          5.34          5.50         4.17 o
  -2   6  20         25.71         26.23         3.84 o
  -1   6  20         37.58         43.36         3.67 o
   0   6  20         11.75          7.77         2.83 o
   1   6  20         18.15         24.25         4.60 o
  -2   7  20         28.81         22.02         6.82 o
  -1   7  20         14.66         16.57         2.92 o
   0   7  20         46.81         53.40         6.40 o
   1   7  20          3.60         10.46         3.70 o
  -2   8  20         23.52         22.03         4.72 o
  -1   8  20         15.07         14.53         4.94 o
   0   8  20         79.03        104.29        12.40 o
   1   8  20         12.47         32.20         7.31 o
  -3   0  21         10.83         22.68         6.87 o
  -1   0  21          7.09          0.87         6.87 o
  -4   1  21         14.80         10.43         5.29 o
  -3   1  21          0.14         -4.87         4.87 o
  -2   1  21         34.59         42.02         4.47 o
  -1   1  21          0.86          0.82         2.68 o
   0   1  21          0.94          0.38         3.78 o
  -4   2  21          5.29         12.07         3.83 o
  -3   2  21         15.26         24.06         7.33 o
  -2   2  21         47.13         54.12         5.11 o
  -1   2  21          6.26         10.56         2.93 o
   0   2  21         77.62         83.91         7.59 o
  -4   3  21          2.56          1.97         3.95 o
  -3   3  21          3.46         -1.07         4.19 o
  -2   3  21          0.08          2.45         3.58 o
  -1   3  21         63.04         66.00         6.58 o
   0   3  21          8.41         15.10         5.35 o
  -2   4  21          0.18          5.26         4.77 o
  -1   4  21         41.26         32.50         4.90 o
   0   4  21         13.35         17.23         5.30 o
  -1   5  21          4.38         -1.97         3.94 o
   0   5  21         12.68         14.19         5.47 o
  -1   6  21          2.42         -0.21         4.10 o
                                                
